# Supplementary material for: Grain Size Selection Using Novel Functional Markers Targeting 14 Genes in Rice
Source: Rice (N Y). 2020 Sep 9;13:63. doi: 10.1186/s12284-020-00427-y (PMC7481322; doi:10.1186/s12284-020-00427-y)
Supplement: Supplementary file 4 — Additional file 4: Table S1. Information on 14 grain size genes for marker development. [file 12284_2020_427_MOESM4_ESM.xlsx]

## Sheet: Sheet1
Table S1. Information on 14 grain size genes for marker development.
Gene/QTL name	Gene ID	Chromosomes	Physical position	Main effect of the superior allele	Reference
GW2	Os02g0244100	2	8115223-8121651	grain width and grain weight	Song et al. 2007
GS2/GL2	Os02g0701300	2	28863274-28866997	grain width, grain length and grain Weight	Che et al. 2016; Duan et al. 2016; Hu et al. 2015
qLGY3/OsLG3b	Os03g0215400	3	6052902-6061365	grain length and grain weight	Liu et al. 2018; Yu et al. 2018
GS3	Os03g0407400	3	16729501-16735109	grain length and grain weight	Fan et al. 2006; Mao et al. 2010
GL3.1	Os03g0646900	3	25042427-25051072	grain length and grain weight	Qi et al. 2012; Zhang et al. 2012
TGW3/qTGW3/GL3.3	Os03g0841800	3	35385957-35391982	grain length and grain weight	Hu et al. 2018; Xia et al. 2018; Ying et al. 2018
GS5	Os05g0158500	5	3439304-3443769	grain width and grain weight	Li et al. 2011
GW5/qSW5	Os05g0187500	5	5365122-5366701	grain width and grain weight	Duan et al. 2017; Liu et al. 2017; Shomura et al. 2008; Weng et al. 2008
GS6	Os06g0127800	6	1465500-1468583	grain width and grain weight	Sun et al. 2013
TGW6	Os06g0623700	6	25093242-25094294	grain weight	Ishimaru et al. 2013
GW6a	Os06g0650300	6	26591905-26593464	grain length and grain weight	Song et al. 2015
GLW7	Os07g0505200	7	19099679-19103337	grain length and grain weight	Si et al. 2016
GL7/GW7	Os07g0603300	7	24664328-24669321	grain length and length to width ratio	Wang et al. 2015a; Wang et al. 2015b
GW8	Os08g0531600	8	26501167-26506198	grain width and grain weight	Wang et al. 2012
