# Supplementary material for: Grain Size Selection Using Novel Functional Markers Targeting 14 Genes in Rice
Source: Rice (N Y). 2020 Sep 9;13:63. doi: 10.1186/s12284-020-00427-y (PMC7481322; doi:10.1186/s12284-020-00427-y)
Supplement: Supplementary file 5 — Additional file 5: Table S2. Origin and population structure of the Rice Diversity Panel 1 accessions included in the study based on McCouch et al. (2016). [file 12284_2020_427_MOESM5_ESM.xlsx]

## Sheet: Sheet1
Table S2. Origin and population structure of the Rice Diversity Panel 1 accessions included in the study based on McCouch et al. (2016).
GSOR number	Accession name	Country of origin	fastStructure subpopulationa
301164	Nipponbare	Japan	temperate-japonica
301001	Agostano	Italy	temperate-japonica
301003	Ai-Chiao-Hong	China	indica
301004	NSFTV4	Unknown	aus
301005	NSFTV5	Unknown	aromatic
301007	Arias	Indonesia	tropical-japonica
301008	Asse Y Pung	Philippines	tropical-japonica
301010	Baghlani Nangarhar	Afghanistan	temperate-japonica
301011	Basmati	Pakistan	NA
301012	NSFTV13	Unknown	aus
301014	Bico Branco	Brazil	aromatic
301015	Binulawan	Philippines	indica
301016	BJ 1	India	aus
301018	Blue Rose	United States	admixed-japonica
301019	Byakkoku Y 5006 Seln	Australia	indica
301020	Caawa/Fortuna 6-103-15	Taiwan	tropical-japonica
301021	Canella De Ferro	Brazil	tropical-japonica
301023	Carolina Gold 12033	United States	tropical-japonica
301024	Carolina Gold Sel	United States	tropical-japonica
301025	NSFTV27	Unknown	tropical-japonica
301027	Chau	Vietnam	indica
301028	Chiem Chanh	Vietnam	indica
301029	Chinese	China	temperate-japonica
301030	Chodongji	Republic of Korea	temperate-japonica
301031	Chuan 4	Taiwan	aus
301035	Cuba 65	Cuba	tropical-japonica
301037	NSFTV39	Unknown	aus
301040	Dee Geo Woo Gen	Taiwan	indica
301041	Dhala Shaitta	Bangladesh	aus
301042	Dom Sufid	Iran	aromatic
301045	DV85	Bangladesh	aus
301047	Early Wataribune	Japan	temperate-japonica
301049	Firooz	Iran	aromatic
301051	Gerdeh	Iran	admixed-japonica
301052	Geumobyeo	Republic of Korea	temperate-japonica
301053	NSFTV57	Unknown	indica
301054	Ghati Kamma Nangarhar	Afghanistan	aus
301055	Gogo Lempuk	Indonesia	tropical-japonica
301057	Guan-Yin-Tsan	China	NA
301386	Gyehwa 3	Republic of Korea	temperate-japonica
301387	Haginomae Mochi	Japan	temperate-japonica
301062	IAC 25	Brazil	tropical-japonica
301063	Iguape Cateto	Haiti	tropical-japonica
301064	IR 36	Philippines	indica
301065	IR 8	Philippines	indica
301066	IRAT 177	French Guiana	tropical-japonica
301067	IRGA 409	Brazil	indica
301068	Jambu	Indonesia	tropical-japonica
301069	Jaya	India	indica
301070	JC149	India	indica
301071	Jhona 349	India	aus
301074	Kalamkati	India	aus
301075	Kamenoo	Japan	temperate-japonica
301076	Kaniranga	Indonesia	tropical-japonica
301077	Kasalath	India	aus
301082	Kiang-Chou-Chiu	Taiwan	indica
301084	Kinastano	Philippines	tropical-japonica
301085	Kitrana 508	Madagascar	aromatic
301086	Koshihikari	Japan	temperate-japonica
301089	Kun-Min-Tsieh-Hunan	China	NA
301091	LAC 23	Liberia	tropical-japonica
301092	Lacrosse	United States	admixed-japonica
301093	Lemont	United States	tropical-japonica
301094	Leung Pratew	Thailand	indica
301096	Mansaku	Japan	temperate-japonica
301097	Mehr	Iran	aus
301101	MTU9	India	NA
301102	Mudgo	India	indica
301108	NSFTV116	Unknown	tropical-japonica
301109	O-Luen-Cheung	Taiwan	indica
301112	OS6	Nigeria	tropical-japonica
301113	Ostiglia	Italy	admixed-japonica
301114	Padi Kasalle	Indonesia	tropical-japonica
301116	Pao-Tou-Hung	China	indica
301119	Pato De Gallinazo	Australia	admixed-japonica
301120	Peh-Kuh	Taiwan	indica
301121	Peh-Kuh-Tsao-Tu	Taiwan	indica
301122	Phudugey	Bhutan	aus
301124	Rikuto Kemochi	Japan	temperate-japonica
301125	Romeo	Italy	temperate-japonica
301126	RT 1031-69	Zaire	NA
301130	S4542A3-49B-2B12	United States	tropical-japonica
301131	Saturn	United States	tropical-japonica
301133	Shai-Kuh	China	indica
301134	Shinriki	Japan	temperate-japonica
301135	Shoemed	United States	temperate-japonica
301138	Sinampaga Selection	Philippines	tropical-japonica
301141	Sultani	Egypt	tropical-japonica
301142	Suweon	Republic of Korea	temperate-japonica
301143	T 1	India	aus
301144	T26	India	aus
301146	Ta Mao Tsao	China	temperate-japonica
301148	Tainan Iku 487	Taiwan	temperate-japonica
301149	Taipei 309	Taiwan	temperate-japonica
301151	NSFTV160	Unknown	aromatic
301152	TeQing	China	indica
301153	TKM6	India	indica
301154	Taducan	Philippines	indica
301156	Trembese	Indonesia	tropical-japonica
301157	Tsipala 421	Madagascar	admixed-indica
301158	B6616A4-22-Bk-5-4	United States	tropical-japonica
301159	Vary Vato 462	Madagascar	NA
301160	WC 6	China	temperate-japonica
301161	Wells	United States	tropical-japonica
301167	583	Ecuador	tropical-japonica
301169	ARC 6578	India	aus
301171	Benllok	Peru	temperate-japonica
301177	Bul Zo	Republic of Korea	temperate-japonica
301178	C57-5043	United States	tropical-japonica
301180	Criollo La Fria	Venezuela	indica
301191	P 737	Pakistan	aus
301193	Pratao	Brazil	tropical-japonica
301194	Radin Ebos 33	Malaysia	indica
301196	Rinaldo Bersani	Italy	temperate-japonica
301197	Rojofotsy 738	Madagascar	admixed-indica
301199	SLO 17	India	indica
301200	Tchibanga	Gabon	indica
301202	Tokyo Shino Mochi	Japan	admixed-japonica
301206	WC 4443	Bolivia	tropical-japonica
301208	YRL-1	Australia	admixed-japonica
301209	PI 298967-1	Australia	admixed-japonica
301212	Sadri Belyi	Azerbaijan	aromatic
301213	Paraiba Chines Nova	Brazil	indica
301215	Karabaschak	Bulgaria	temperate-japonica
301218	Riz Local	Burkina Faso	admixed-indica
301219	CA 902/B/2/1	Chad	aus
301223	Sung Liao 2	China	temperate-japonica
301224	Aijiaonante	China	indica
301225	Sze Guen Zim	China	indica
301226	WC 521	China	admixed-japonica
301227	Estrela	Colombia	admixed-japonica
301229	WAB 502-13-4-1	Cote d'Ivoire	tropical-japonica
301230	WAB 501-11-5-1	Cote d'Ivoire	tropical-japonica
301231	ECIA76-S89-1	Cuba	indica
301232	27	Dominican Republic	tropical-japonica
301233	Tropical Rice	Ecuador	temperate-japonica
301235	Sab Ini	Egypt	temperate-japonica
301236	Saraya	Fiji	aus
301237	Desvauxii	Former Soviet Union	temperate-japonica
301238	Caucasica	Former Soviet Union	temperate-japonica
301239	Pirinae 69	Macedonia or Former Yugoslavia	temperate-japonica
301241	H256-76-1-1-1	Argentina	tropical-japonica
301242	Djimoron	Guinea	indica
301243	Guineandao	Guinea	admixed-japonica
301244	Hon Chim	Hong Kong	NA
301245	Pai Hok Glutinous	Hong Kong	indica
301248	Tia Bura	Indonesia	tropical-japonica
301249	Sadri Tor Misri	Iran	admixed-indica
301251	Shim Balte	Iraq	aus
301252	Halwa Gose Red	Iraq	aus
301254	Baldo	Italy	admixed-japonica
301256	Hiderisirazu	Japan	admixed-japonica
301257	Hatsunishiki	Japan	temperate-japonica
301258	Vavilovi	Kazakhstan	temperate-japonica
301259	Sundensis	Kazakhstan	indica
301260	Osogovka	Macedonia	temperate-japonica
301261	M. Blatec	Macedonia	temperate-japonica
301262	923	Madagascar	admixed
301263	Varyla	Madagascar	tropical-japonica
301264	Padi Pagalong	Malaysia	tropical-japonica
301265	Sri Malaysia Dua	Malaysia	temperate-japonica
301268	C1-6-5-3	Mexico	admixed
301269	Kon Suito	Mongolia	admixed
301270	Saku	Mongolia	tropical-japonica
301271	Patna	Morocco	admixed-japonica
301273	Chibica	Mozambique	temperate-japonica
301274	IR-44595	Nepal	indica
301280	Amposta	Puerto Rico	temperate-japonica
301281	Toploea 70/76	Romania	temperate-japonica
301283	TOg 7178	Senegal	admixed-indica
301285	Bombilla	Spain	temperate-japonica
301286	Dosel	Spain	temperate-japonica
301287	Bahia	Spain	temperate-japonica
301288	LD 24	Sri Lanka	NA
301294	519	Uruguay	indica
301298	Llanero 501	Venezuela	tropical-japonica
301299	Manzano	Zaire	tropical-japonica
301300	R 101	Zaire	tropical-japonica
301301	56-122-23	Thailand	temperate-japonica
301303	BR24	Bangladesh	indica
301304	CTG 1516	Bangladesh	aus
301305	Dawebyan	Myanmar	indica
301306	DD 62	Bangladesh	aus
301307	DJ 123	Bangladesh	aus
301308	DJ 24	Bangladesh	aus
301309	DK 12	Bangladesh	aus
301310	DM 43	Bangladesh	aus
301312	DM 59	Bangladesh	aus
301313	DNJ 140	Bangladesh	aus
301314	DV 123	Bangladesh	aus
301315	EMATA A 16-34	Myanmar	indica
301316	Ghorbhai	Bangladesh	aus
301317	Goria	Bangladesh	aus
301318	Jamir	Bangladesh	aus
301319	Kachilon	Bangladesh	aus
301322	KPF-16	Bangladesh	admixed-indica
301323	Leuang Hawn	Thailand	temperate-japonica
301324	Lomello	Italy	temperate-japonica
301325	Okshitmayin	Myanmar	admixed-japonica
301326	Paung Malaung	Myanmar	aus
301327	Sabharaj	Bangladesh	indica
301329	Yodanya	Myanmar	indica
301330	Berenj	Afghanistan	admixed
301331	Shirkati	Afghanistan	aus
301332	Cenit	Argentina	tropical-japonica
301333	Victoria F.A.	Argentina	temperate-japonica
301334	Habiganj Boro 6	Bangladesh	admixed
301336	Karkati 87	Bangladesh	aus
301337	Creole	Belize	tropical-japonica
301338	China 1039	China	indica
301339	Chang Ch'Sang Hsu Tao	China	indica
301340	Ligerito	Colombia	tropical-japonica
301393	Guatemala 1021	Guatemala	tropical-japonica
301341	ARC 10376	India	aus
301343	ASD 1	India	temperate-japonica
301344	JC 117	India	indica
301345	9524	India	aus
301346	ARC 10086	India	tropical-japonica
301348	PTB 30	India	aus
312015	FR13A	India	NA
301351	Rikuto Norin 21	Japan	admixed-japonica
301352	Shirogane	Japan	temperate-japonica
301353	Kiuki No. 46	Japan	temperate-japonica
301354	Sanbyang-Daeme	Republic of Korea	admixed-japonica
301358	Santhi Sufaid	Pakistan	aus
301359	Sufaid	Pakistan	aus
301360	Lambayeque 1	Peru	aromatic
301361	Breviaristata	Portugal	admixed-japonica
301362	PR 304	Puerto Rico	tropical-japonica
301364	Wanica	Suriname	tropical-japonica
301365	Tainan-Iku No. 512	Taiwan	temperate-japonica
301366	325	Taiwan	tropical-japonica
301367	318	Turkey	tropical-japonica
301369	Palmyra	United States	tropical-japonica
301372	CI 11011	United States	tropical-japonica
301374	Della	United States	tropical-japonica
301378	OS 6 (WC 10296)	Zaire	tropical-japonica
301379	Cocodrie	United States	tropical-japonica
301380	Cybonnet	United States	tropical-japonica
301416	RT0034	United States	indica
301404	Pecos	United States	admixed-japonica
301405	Rosemont	United States	tropical-japonica
301406	Jasmine85	Philippines	indica
301402	LaGrue	United States	tropical-japonica
301418	Bengal	United States	admixed-japonica
301407	Shufeng 121-1655	China	NA
301408	Kaybonnet	United States	tropical-japonica
301419	Katy	United States	tropical-japonica
301420	C101A51	Philippines	indica
301421	Early	United States	admixed-japonica
301409	Jefferson	United States	tropical-japonica
301410	Panda	Italy	admixed-japonica
301411	Saber	United States	tropical-japonica
301414	Jing 185-7	China	indica
301415	Rondo (4484-1693)	China	indica
312008	Zhenshan 97B	China	indica
312013	Cypress	United States	NA
a This information is from the Supplementary Table 1 in McCouch et al. (2016).
