# Supplementary material for: Grain Size Selection Using Novel Functional Markers Targeting 14 Genes in Rice
Source: Rice (N Y). 2020 Sep 9;13:63. doi: 10.1186/s12284-020-00427-y (PMC7481322; doi:10.1186/s12284-020-00427-y)
Supplement: Supplementary file 6 — Additional file 6: Table S3. Phenotypic data for the Rice Diversity Panel 1 accessions grown at the Songjiang Experiment Station near Shanghai and the Lingshui Experiment Station near Hainan, China. [file 12284_2020_427_MOESM6_ESM.xlsx]

## Sheet: Sheet1
Table S3. Phenotypic data for the Rice Diversity Panel 1 accessions grown at the Songjiang Experiment Station near Shanghai and the Lingshui Experiment Station near Hainan, China.
GSOR number	Accession name	TGW_SH (g)	L.W_SH	GL_SH (mm)	GW_SH (mm)	TGW_HN (g)	L.W_HN	GL_HN (mm)	GW_HN (mm)
301164	Nipponbare	24.92	2.317	6.938	3.007	26.139	2.238	6.985	3.128
301001	Agostano	31.589	2.215	7.773	3.518	31.03	2.186	7.658	3.51
301003	Ai-Chiao-Hong	22.475	2.511	7.078	2.827	25.047	2.57	7.507	2.928
301004	NSFTV4	21.98	2.968	7.759	2.621	25.5	2.746	7.804	2.85
301005	NSFTV5	20.824	4.111	8.767	2.15	22.88	3.883	8.959	2.322
301007	Arias	15.25	3.01	7.152	2.384	20.971	2.92	7.437	2.552
301008	Asse Y Pung	20.784	3.299	8.275	2.516	20.845	2.989	8.014	2.687
301010	Baghlani Nangarhar	22.188	2.15	6.74	3.146	25.984	2.045	6.687	3.282
301011	Basmati	17.706	3.27	7.579	2.334	22.972	3.087	7.988	2.603
301012	NSFTV13	22.541	2.958	8.003	2.718	23.168	2.914	7.623	2.635
301014	Bico Branco	21.95	4.248	8.84	2.093	27.406	3.043	8.558	2.817
301015	Binulawan	18.602	2.39	6.312	2.655	18.703	2.292	6.323	2.767
301016	BJ 1	23.082	2.646	7.723	2.935	25.653	2.575	7.592	2.957
301018	Blue Rose	22.102	2.495	7.971	3.199	27.384	2.38	7.682	3.229
301019	Byakkoku Y 5006 Seln	22.01	2.257	7.019	3.121	24.515	2.16	6.847	3.175
301020	Caawa/Fortuna 6-103-15	27.9	2.336	7.774	3.331	30.072	2.281	7.895	3.464
301021	Canella De Ferro	22.64	2.502	7.874	3.152	24.554	2.382	7.683	3.229
301023	Carolina Gold 12033	28.408	3.4	9.441	2.784	27.286	3.507	9.13	2.614
301024	Carolina Gold Sel	29.92	3.041	9.24	3.041	32.16	2.839	8.878	3.129
301025	NSFTV27	36.029	2.783	9.433	3.396	35.118	2.738	9.25	3.392
301027	Chau	24.76	2.803	7.942	2.843	28.77	2.598	8.17	3.147
301028	Chiem Chanh	22.505	3.362	8.353	2.493	25.25	3.304	8.425	2.563
301029	Chinese	24.566	2.214	6.813	3.09	24.35	2.252	6.833	3.042
301030	Chodongji	23.475	2.133	6.839	3.226	24.36	2	6.412	3.221
301031	Chuan 4	18.17	2.613	6.834	2.622	17.569	2.562	6.644	2.598
301035	Cuba 65	25.06	2.785	7.881	2.84	26.039	2.639	7.758	2.953
301037	NSFTV39	30.861	2.617	9.092	3.479	32.44	2.615	8.823	3.377
301040	Dee Geo Woo Gen	21.11	2.584	7.147	2.774	22.794	2.442	7.489	3.072
301041	Dhala Shaitta	20.56	3.182	7.826	2.471	22.564	3.037	7.886	2.602
301042	Dom Sufid	21.788	3.396	8.001	2.367	29.475	3.359	9.163	2.733
301045	DV85	20.01	2.516	7.24	2.888	22.515	2.435	6.938	2.854
301047	Early Wataribune	24.078	2.211	6.792	3.092	24.03	2.129	6.923	3.256
301049	Firooz	19.37	4.111	8.579	2.104	24.515	3.98	9.23	2.333
301051	Gerdeh	27.089	2.82	8.657	3.078	32.376	2.777	8.777	3.166
301052	Geumobyeo	22.882	2.253	6.816	3.045	25.12	2.251	7.08	3.161
301053	NSFTV57	23.5	2.502	7.615	3.048	24.48	2.435	7.309	3.003
301054	Ghati Kamma Nangarhar	26.981	2.098	6.896	3.294	26.55	2.026	6.643	3.292
301055	Gogo Lempuk	28.426	2.065	6.955	3.373	26.653	2.007	6.673	3.341
301057	Guan-Yin-Tsan	27.979	2.875	8.7	3.038	28.149	2.57	7.79	3.036
301386	Gyehwa 3	22.152	2.289	7.059	3.091	27.34	2.224	7.168	3.23
301387	Haginomae Mochi	22.01	2.034	6.742	3.326	22.297	2.037	6.415	3.158
301062	IAC 25	26.921	3.386	9.105	2.704	33.41	3.218	9.32	2.912
301063	Iguape Cateto	24.13	3.12	8.215	2.636	16.776	3.4	7.575	2.242
301064	IR 36	19.78	2.982	7.758	2.611	18.848	3.338	7.858	2.367
301065	IR 8	23.89	3.175	8.316	2.625	30.078	2.791	8.747	3.141
301066	IRAT 177	31.061	3.789	9.768	2.586	26.01	2.971	8.12	2.739
301067	IRGA 409	25.2	3.912	9.304	2.392	27.25	3.85	9.319	2.434
301068	Jambu	22.65	2.444	7.158	2.956	22.725	2.328	6.944	2.994
301069	Jaya	27.02	2.857	8.086	2.836	29.313	3.022	8.564	2.842
301070	JC149	22.608	2.349	7.411	3.166	24.67	2.33	7.095	3.055
301071	Jhona 349	23.49	3.553	8.744	2.473	24.29	3.33	8.461	2.548
301074	Kalamkati	23.535	3.579	8.794	2.473	24.912	3.272	8.378	2.569
301075	Kamenoo	21.545	2.2	6.651	3.039	22.905	2.034	6.566	3.236
301076	Kaniranga	29.85	3.161	8.585	2.723	27.837	3.132	8.326	2.67
301077	Kasalath	17.592	2.712	6.816	2.526	20.45	2.578	7.009	2.724
301082	Kiang-Chou-Chiu	24.918	2.49	7.671	3.085	26.97	2.489	7.813	3.146
301084	Kinastano	29.85	2.066	7.51	3.64	31.359	1.998	7.377	3.704
301085	Kitrana 508	19.72	4.274	8.888	2.092	25.05	4.01	9.219	2.314
301086	Koshihikari	15.505	2.183	7.019	3.225	22.752	2.135	6.7	3.153
301089	Kun-Min-Tsieh-Hunan	23.3	2.386	7.584	3.182	23.97	2.325	7.208	3.108
301091	LAC 23	32.564	3.534	9.331	2.651	27.931	3.385	8.837	2.622
301092	Lacrosse	26.564	2.608	7.799	3.003	26.569	2.483	7.57	3.061
301093	Lemont	22.37	3.543	8.121	2.31	23.598	3.428	8.373	2.451
301094	Leung Pratew	22.059	4.241	9.289	2.208	24.357	3.982	9.305	2.349
301096	Mansaku	23.149	1.952	6.516	3.354	25.866	1.891	6.439	3.421
301097	Mehr	19.63	2.787	7.259	2.609	21.56	2.652	7.241	2.733
301101	MTU9	17.22	3.441	7.556	2.208	15.355	3.703	7.451	2.019
301102	Mudgo	29.863	2.627	8.557	3.264	34.16	2.656	8.621	3.252
301108	NSFTV116	27.709	3.147	8.911	2.839	30.912	2.942	8.709	2.967
301109	O-Luen-Cheung	22.98	2.469	7.519	3.051	24.38	2.475	7.611	3.082
301112	OS6	31.353	3.007	9.095	3.029	29.604	2.852	8.595	3.018
301113	Ostiglia	25.364	2.076	7.304	3.527	23.25	2.014	6.837	3.404
301114	Padi Kasalle	22.309	2.368	7.299	3.092	21.65	2.287	7.487	3.287
301116	Pao-Tou-Hung	24.505	2.813	8.277	2.952	27.96	2.754	8.279	3.02
301119	Pato De Gallinazo	21.82	2.59	7.55	2.916	21.618	2.624	7.486	2.857
301120	Peh-Kuh	23.587	2.437	7.121	2.926	24.61	2.447	7.358	3.012
301121	Peh-Kuh-Tsao-Tu	21.098	2.478	7.405	2.991	20.24	2.534	7.191	2.848
301122	Phudugey	16.029	3.675	7.496	2.046	16.196	3.602	7.501	2.091
301124	Rikuto Kemochi	24.162	2.163	7.193	3.343	25.813	2.202	7.332	3.344
301125	Romeo	34.417	2.097	7.832	3.743	35.92	2.074	7.831	3.783
301126	RT 1031-69	28.881	3.04	8.864	2.927	28.6	2.843	8.609	3.034
301130	S4542A3-49B-2B12	18.07	3.946	8.503	2.166	17.63	3.422	7.932	2.323
301131	Saturn	25.475	2.751	7.911	2.88	22.574	2.478	7.409	2.992
301133	Shai-Kuh	23.42	2.826	7.86	2.794	27.21	2.878	8.409	2.933
301134	Shinriki	24.716	2.131	7.057	3.316	24.459	2.042	6.717	3.294
301135	Shoemed	27.703	2.167	7.532	3.481	29.58	2.055	7.388	3.604
301138	Sinampaga Selection	15.683	3.204	7.071	2.213	13.28	3.022	6.649	2.206
301141	Sultani	23.327	2.797	7.709	2.762	23.594	2.617	7.597	2.908
301142	Suweon	21.92	2.272	7.066	3.142	26.152	2.113	6.923	3.28
301143	T 1	18.657	4.44	8.955	2.028	19.861	4.382	8.974	2.061
301144	T26	24.027	3.587	9.033	2.525	26.455	3.513	8.883	2.537
301146	Ta Mao Tsao	24.817	2.292	7.665	3.351	27.238	2.094	7.09	3.399
301148	Tainan Iku 487	26	2.266	7.074	3.125	21.55	2.176	6.863	3.162
301149	Taipei 309	24.151	1.937	6.513	3.372	24.07	1.94	6.459	3.335
301151	NSFTV160	21.078	2.886	7.883	2.745	24.5	2.776	7.863	2.836
301152	TeQing	26.663	2.458	7.416	3.023	24.6	2.338	7.113	3.048
301153	TKM6	16.848	3.07	7.394	2.414	20.323	3.116	7.579	2.435
301154	Taducan	17.265	3.079	7.61	2.48	21.4	3.104	7.733	2.503
301156	Trembese	21.483	4.05	8.861	2.204	21.598	3.73	8.782	2.365
301157	Tsipala 421	25.365	3.249	8.782	2.713	26.823	2.959	8.469	2.87
301158	B6616A4-22-Bk-5-4	18.921	4.001	8.366	2.112	19.471	3.54	7.924	2.252
301159	Vary Vato 462	25.202	2.984	8.318	2.801	27.92	2.903	8.685	2.999
301160	WC 6	29.49	3.016	10.029	3.334	34.208	2.882	9.371	3.26
301161	Wells	20.54	1.739	5.913	3.414	19.909	1.676	5.763	3.45
301167	583	23.927	2.281	7.883	3.476	22.727	2.038	7.288	3.671
301169	ARC 6578	18.455	2.355	6.584	2.799	17.442	2.297	6.354	2.772
301171	Benllok	27.12	2.1	6.918	3.304	25.88	2.063	6.702	3.258
301177	Bul Zo	23.55	2.083	6.797	3.272	27.971	2.019	7.057	3.498
301178	C57-5043	26.5	3.153	8.825	2.81	28.627	2.818	8.383	2.982
301180	Criollo La Fria	23.647	2.263	7.022	3.108	26.26	2.286	7.216	3.167
301191	P 737	20.1	3.031	7.75	2.561	20.657	2.949	7.711	2.621
301193	Pratao	23.76	3.278	8.362	2.556	26.74	4.284	10.119	2.375
301194	Radin Ebos 33	22.667	2.916	7.551	2.611	25.347	2.836	7.788	2.761
301196	Rinaldo Bersani	36.188	2.936	9.403	3.208	30.596	2.879	9.416	3.284
301197	Rojofotsy 738	27.18	3.03	8.652	2.865	26.794	2.943	8.793	2.992
301199	SLO 17	20.63	3.21	7.735	2.422	22.078	3.014	7.864	2.615
301200	Tchibanga	23.37	2.454	6.997	2.857	25.626	2.323	7.258	3.129
301202	Tokyo Shino Mochi	25.46	2.812	8.081	2.882	27.158	2.79	8	2.876
301206	WC 4443	35.955	2.418	8.418	3.485	32.49	2.446	8.46	3.471
301208	YRL-1	25.879	2.765	8.104	2.939	27.677	2.707	8.139	3.016
301209	PI 298967-1	24.465	3.877	9.285	2.401	22.44	3.369	8.523	2.534
301212	Sadri Belyi	24.188	3.098	8.312	2.691	22.54	2.933	7.769	2.655
301213	Paraiba Chines Nova	24.86	2.808	7.979	2.854	26.7	2.732	8.029	2.953
301215	Karabaschak	25.54	2.39	7.541	3.164	32.6	2.326	8.2	3.538
301218	Riz Local	32.86	2.475	8.458	3.43	32.34	2.531	8.404	3.347
301219	CA 902/B/2/1	24.833	2.823	8.27	2.941	26.396	2.78	8.113	2.931
301223	Sung Liao 2	22.58	2.147	6.904	3.226	27.592	2.704	8.033	2.978
301224	Aijiaonante	24.23	2.627	7.903	3.014	26.059	2.516	8.046	3.201
301225	Sze Guen Zim	26.775	2.79	7.863	2.826	28.221	2.713	8.014	2.963
301226	WC 521	18.598	2.355	6.71	2.856	19.382	2.218	6.496	2.931
301227	Estrela	34.69	3.365	9.843	2.933	22.775	2.879	8.669	3.017
301229	WAB 502-13-4-1	33.82	2.816	8.782	3.125	31.898	2.541	8.769	3.454
301230	WAB 501-11-5-1	34.52	2.758	8.793	3.189	36.68	2.48	8.851	3.576
301231	ECIA76-S89-1	23.17	2.783	7.466	2.694	24.58	2.771	7.57	2.74
301232	27	26.31	2.872	8.493	2.963	27.99	2.749	8.249	3.005
301233	Tropical Rice	32.13	3.417	9.885	2.904	33.363	3.348	9.631	2.885
301235	Sab Ini	29.33	2.379	8.149	3.433	32.814	2.257	7.954	3.528
301236	Saraya	21.78	2.614	7.432	2.849	24.51	2.656	7.593	2.87
301237	Desvauxii	24.374	2.41	7.532	3.135	30.878	2.266	7.833	3.469
301238	Caucasica	27.98	2.561	8.207	3.221	30.44	2.36	8.07	3.439
301239	Pirinae 69	34.386	2.136	7.97	3.745	37.62	2.166	8.23	3.81
301241	H256-76-1-1-1	17.752	4.038	8.486	2.116	16.901	3.745	8.146	2.191
301242	Djimoron	28.47	3.985	10.033	2.533	27.157	3.681	9.57	2.61
301243	Guineandao	24	2.865	8.079	2.824	20.775	2.646	7.405	2.802
301244	Hon Chim	27.55	2.987	8.259	2.77	27.871	2.878	8.415	2.929
301245	Pai Hok Glutinous	27.37	2.45	7.623	3.116	27.049	2.395	7.592	3.175
301248	Tia Bura	21.092	3.893	8.889	2.299	25.129	3.586	9.056	2.544
301249	Sadri Tor Misri	30.99	2.817	9.351	3.328	33.538	2.898	9.422	3.26
301251	Shim Balte	21.89	3.081	8.118	2.641	22.124	2.994	8.002	2.683
301252	Halwa Gose Red	26.52	2.243	7.154	3.197	26.794	2.451	7.504	3.069
301254	Baldo	36.66	2.753	9.433	3.431	38.626	2.584	9.101	3.524
301256	Hiderisirazu	27.81	2.238	7.55	3.378	28.333	2.091	7.331	3.51
301257	Hatsunishiki	28.64	2.258	7.313	3.249	27.637	2.18	7.138	3.287
301258	Vavilovi	31.119	2.742	8.969	3.278	30.941	2.646	8.458	3.208
301259	Sundensis	25.792	3.644	9.21	2.55	26.25	3.804	9.565	2.531
301260	Osogovka	36.99	3.609	10.834	3.021	28.663	3.342	10.126	3.044
301261	M. Blatec	39.4	2.945	9.803	3.343	43.439	2.881	10.387	3.613
301262	923	34.235	4.614	12.674	2.766	36.608	4.374	12.699	2.911
301263	Varyla	28.792	2.674	8.367	3.137	30.87	2.673	8.487	3.184
301264	Padi Pagalong	21.283	2.732	7.234	2.654	20.813	2.699	7.082	2.63
301265	Sri Malaysia Dua	27.78	2.746	8.685	3.182	28.35	2.622	8.154	3.119
301268	C1-6-5-3	21.539	2.765	7.258	2.632	24.02	2.555	7.339	2.877
301269	Kon Suito	28.696	2.604	8.207	3.159	29.228	2.532	8.142	3.226
301270	Saku	25.882	2.591	7.859	3.038	25.386	2.537	7.613	3.014
301271	Patna	29.46	3.159	9.629	3.055	30.6	3.058	9.168	3.005
301273	Chibica	23.863	2.243	7.899	3.535	27.295	2.174	7.41	3.424
301274	IR-44595	22.75	3.874	8.77	2.276	26.707	3.585	8.969	2.515
301280	Amposta	26.55	2.29	7.355	3.245	26.826	2.081	6.915	3.333
301281	Toploea 70/76	18.68	2.216	6.668	3.021	24.167	2.166	6.8	3.148
301283	TOg 7178	35.31	2.519	8.523	3.403	34.735	2.518	8.388	3.352
301285	Bombilla	27.27	2.285	7.45	3.265	28.05	2.363	7.409	3.148
301286	Dosel	28.281	2.306	7.921	3.447	27.97	2.264	7.633	3.384
301287	Bahia	30.078	2.238	7.867	3.525	32.078	2.18	7.726	3.549
301288	LD 24	20.157	2.846	7.486	2.638	20.57	2.693	7.173	2.668
301294	519	25.186	2.514	7.725	3.075	24.4	2.459	7.474	3.044
301298	Llanero 501	19.111	3.738	8.212	2.208	21.542	3.423	8.209	2.409
301299	Manzano	31.46	2.868	9.148	3.196	26.039	2.714	8.005	2.974
301300	R 101	21.921	4.056	9.019	2.245	26.11	3.784	9.462	2.517
301301	56-122-23	22.568	2.178	7.191	3.308	25.009	2.176	7.01	3.226
301303	BR24	17.845	3.834	8.53	2.236	21.11	3.599	8.232	2.295
301304	CTG 1516	23.772	3.008	8.241	2.749	23.612	3.027	8.093	2.683
301305	Dawebyan	27.263	3.123	8.806	2.829	27.882	2.94	8.657	2.953
301306	DD 62	19.03	2.432	6.961	2.876	20.212	2.219	6.596	2.973
301307	DJ 123	35.99	2.384	8.535	3.588	36.212	2.425	8.758	3.621
301308	DJ 24	22.97	2.316	6.803	2.944	23.879	2.226	6.893	3.103
301309	DK 12	22.931	2.449	7.284	2.98	22.44	2.33	7.336	3.153
301310	DM 43	20.775	2.849	7.687	2.703	23.097	2.726	7.503	2.766
301312	DM 59	21.657	3.252	8.192	2.53	24.18	3.03	8.166	2.705
301313	DNJ 140	20.01	2.752	7.161	2.61	25.8	2.683	7.631	2.848
301314	DV 123	17.94	2.625	6.705	2.562	20.15	2.614	7.004	2.689
301315	EMATA A 16-34	22.134	3.053	7.709	2.535	24.7	2.945	8.055	2.738
301316	Ghorbhai	20.245	2.859	7.447	2.613	20.812	2.761	7.349	2.67
301317	Goria	25.598	2.885	8.132	2.841	28.01	2.74	8.14	2.989
301318	Jamir	14.713	2.904	7.804	2.698	24.32	2.771	7.654	2.776
301319	Kachilon	20.4	2.633	7.442	2.842	21.72	2.599	7.341	2.829
301322	KPF-16	21.842	2.48	7.409	2.995	25.678	2.384	7.458	3.137
301323	Leuang Hawn	20	2.295	6.916	3.033	26.462	2.216	7.055	3.194
301324	Lomello	39.356	2.581	9.095	3.549	41.58	2.365	8.882	3.761
301325	Okshitmayin	26.461	2.603	7.948	3.06	25.74	2.492	7.984	3.212
301326	Paung Malaung	28.232	2.435	7.932	3.263	28.86	2.432	7.664	3.16
301327	Sabharaj	24.075	2.42	7.715	3.192	28.275	2.407	7.943	3.304
301329	Yodanya	27.297	2.658	8.03	3.04	29.408	2.575	8.213	3.203
301330	Berenj	20.71	3.872	8.633	2.241	22.366	3.837	8.749	2.288
301331	Shirkati	23.745	3.338	8.69	2.614	25.324	3.296	8.616	2.62
301332	Cenit	22.121	2.653	7.46	2.819	23.36	2.498	7.469	2.996
301333	Victoria F.A.	30.418	2.983	9.145	3.078	34.029	2.802	8.984	3.217
301334	Habiganj Boro 6	25.178	2.064	6.749	3.282	25.653	1.978	6.677	3.383
301336	Karkati 87	22.091	3.575	8.624	2.423	23.25	3.176	8.226	2.615
301337	Creole	24.119	3.086	8.38	2.725	31.5	2.835	8.807	3.109
301338	China 1039	27.029	2.696	8.318	3.103	35.122	4.334	12.517	2.905
301339	Chang Ch'Sang Hsu Tao	22.644	2.297	6.813	2.974	26.431	2.573	8.101	3.154
301340	Ligerito	28.412	2.656	8.03	3.028	23.64	2.294	6.809	2.976
301393	Guatemala 1021	25.194	2.794	8.001	2.869	29.1	2.515	7.944	3.168
301341	ARC 10376	18.752	1.985	5.969	3.011	27.167	2.68	8.031	3.004
301343	ASD 1	22.633	2.391	6.964	2.925	19.814	1.84	5.901	3.212
301344	JC 117	25.82	2.358	7.504	3.193	23.346	2.304	6.861	2.989
301345	9524	26.23	2.691	7.813	2.911	28.98	2.22	7.407	3.351
301346	ARC 10086	23.245	2.561	7.271	2.862	27.884	2.567	7.89	3.082
301348	PTB 30	17.48	3.345	7.52	2.261	24.7	3.791	9.179	2.43
312015	FR13A	23.93	3.189	8.197	2.588	20.788	3.258	8.047	2.48
301351	Rikuto Norin 21	29.07	2.246	7.644	3.414	24.343	1.944	6.319	3.26
301352	Shirogane	22.461	2.653	7.599	2.868	28.618	2.211	7.58	3.436
301353	Kiuki No. 46	22.35	2.267	6.879	3.045	25.73	2.448	7.431	3.039
301354	Sanbyang-Daeme	30.47	2.51	8.488	3.389	26.05	2.22	6.859	3.111
301358	Santhi Sufaid	17.74	3.157	7.584	2.411	34.653	2.393	8.514	3.579
301359	Sufaid	18.19	3.162	7.615	2.421	20.73	2.893	7.493	2.594
301360	Lambayeque 1	25.61	4.33	9.731	2.264	19.267	3.091	7.511	2.445
301361	Breviaristata	35.737	3.04	10.039	3.313	26.717	4.194	9.788	2.348
301362	PR 304	25.631	2.797	8.148	2.923	35.264	2.961	9.755	3.308
301364	Wanica	24.879	2.908	8.339	2.87	29.712	2.71	8.491	3.137
301365	Tainan-Iku No. 512	22.16	2.086	6.704	3.224	27.307	2.713	8.04	2.975
301366	325	26.921	2.344	7.611	3.251	24.837	2.004	6.701	3.352
301367	318	28.131	2.825	8.338	2.958	27.03	2.101	7.184	3.422
301369	Palmyra	23.39	2.812	7.946	2.831	25.755	2.856	8.304	2.926
301372	CI 11011	23.7	2.338	7.069	3.029	22.5	2.272	6.909	3.048
301374	Della	24.902	4.025	9.377	2.347	24.701	2.322	7.34	3.171
301378	OS 6 (WC 10296)	29.376	2.884	8.742	3.035	29.81	3.099	8.691	2.813
301379	Cocodrie	21.232	3.804	8.624	2.278	31.436	2.666	8.725	3.276
301380	Cybonnet	20.574	4.048	8.697	2.162	22.891	3.362	8.193	2.45
301416	RT0034	22.95	4.464	9.462	2.132	25.644	3.919	9.252	2.37
301404	Pecos	22.604	2.672	7.433	2.787	18.881	3.815	7.95	2.1
301405	Rosemont	20.495	3.571	8.701	2.457	22.65	2.494	7.217	2.899
301406	Jasmine85	26.07	3.748	9.553	2.561	24.087	3.263	8.351	2.569
301402	LaGrue	21.95	3.832	8.674	2.274	25.23	3.655	9.193	2.527
301418	Bengal	27.39	2.863	8.344	2.935	23.41	3.568	8.557	2.405
301407	Shufeng 121-1655	23.25	3.372	9.214	2.737	24.436	2.627	7.708	2.941
301408	Kaybonnet	19.84	3.839	8.107	2.125	25.039	3.329	8.911	2.682
301419	Katy	20.912	4.118	8.694	2.123	19.85	3.663	7.911	2.171
301420	C101A51	22.045	2.595	7.442	2.877	22.97	2.458	7.485	3.061
301421	Early	28.416	3.978	9.806	2.479	30.461	3.605	9.546	2.659
301409	Jefferson	26.69	3.559	8.828	2.493	26.011	2.446	7.589	3.11
301410	Panda	25.92	2.816	7.769	2.773	24.86	2.683	7.57	2.829
301411	Saber	20.01	3.713	8.239	2.226	18.889	3.545	7.82	2.219
301414	Jing 185-7	20.53	3.718	8.241	2.228	21.697	3.583	8.271	2.317
301415	Rondo (4484-1693)	22.79	3.55	9.128	2.579	24.26	3.526	8.951	2.548
312008	Zhenshan 97B	25.101	2.698	7.685	2.854	26.525	2.562	8.011	3.134
312013	Cypress	17.294	3.35	7.401	2.217	17.343	3.279	7.428	2.272
