# Supplementary material for: Grain Size Selection Using Novel Functional Markers Targeting 14 Genes in Rice
Source: Rice (N Y). 2020 Sep 9;13:63. doi: 10.1186/s12284-020-00427-y (PMC7481322; doi:10.1186/s12284-020-00427-y)
Supplement: Supplementary file 7 — Additional file 7: Table S4. Allele type of the Rice Diversity Panel 1 accessions genotyped by 20 functional markers. [file 12284_2020_427_MOESM7_ESM.xlsx]

## Sheet: Sheet1
Table S4. Allele type of the Rice Diversity Panel 1 accessions genotyped by 20 functional markers.
GSOR number	Accession name	GW2_SNP	GW2_InDel	GS2_SNP	qLGY3_SNP	GS3_SNP1	GS3_SNP2	GL3.1_SNP	TGW3_SNP	GS5_InDel	GW5_InDel	GS6_InDel	TGW6_InDel	TGW6_SNP	GW6a_InDel1	GW6a_InDel2	GLW7_InDel	GL7_Dup	GL7_InDel1	GL7_InDel2	GW8_InDel
301164	Nipponbarea	T	A	TC	TCCTTGGTGAAGGTA	C	TG	C	C	CAAA	-	-	G	G	CAGCTG	ATCTGATGCTATTCGTTCAAAAGAA	CTTCCA	no duplication	AGAAAGTGATA	TATCTCATCATACCATCA	-
301001	Agostano	T	A	TC	TCCTTGGTGAAGGTA	C	TG	C	C	CAAA	-	TGAGAGTGAGAG	G	G	CAGCTG	ATCTGATGCTATTCGTTCAAAAGAA	CTTCCA	no duplication	AGAAAGTGATA	TATCTCATCATACCATCA	-
301003	Ai-Chiao-Hong	A	A	TC	TCCTTGGTGAAGGTA	C	CC	C	C	-	-	TGAGAGTGAGAG	G	T	CAGCTG	-	-	no duplication	AGAAAGTGATA	-	GAGCTGAGCT
301004	NSFTV4	A	A	TC	TCCTTGGTGAAGGTA	C	CC	C	C	CAAA	1212bp	TGAGAGTGAGAG	G	G	-	-	-	no duplication	AGAAAGTGATA	TATCTCATCATACCATCA	GAGCTGAGCT
301005	NSFTV5	A	A	TC	TCCTTGGTGAAGGTA	A	TG	C	C	CAAA	1212bp	TGAGAGTGAGAG	G	G	CAGCTG	ATCTGATGCTATTCGTTCAAAAGAA	-	no duplication	AGAAAGTGATA	-	-
301007	Arias	T	A	TC	ATGTATATATACT	C	CC	C	C	CAAA	1212bp	-	G	G	CAGCTG	ATCTGATGCTATTCGTTCAAAAGAA	-	no duplication	-	TATCTCATCATACCATCA	-
301008	Asse Y Pung	T	A	TC	ATGTATATATACT	A	TG	C	C	CAAA	1212bp	-	G	T	CAGCTG	ATCTGATGCTATTCGTTCAAAAGAA	-	no duplication	-	TATCTCATCATACCATCA	-
301010	Baghlani Nangarhar	T	A	TC	TCCTTGGTGAAGGTA	C	TG	C	C	CAAA	-	-	G	G	CAGCTG	ATCTGATGCTATTCGTTCAAAAGAA	CTTCCA	no duplication	AGAAAGTGATA	TATCTCATCATACCATCA	-
301011	Basmati	T	A	TC	TCCTTGGTGAAGGTA	A	TG	C	C	CAAA	1212bp	TGAGAGTGAGAG	G	G	CAGCTG	ATCTGATGCTATTCGTTCAAAAGAA	-	no duplication	AGAAAGTGATA	-	-
301012	NSFTV13	A	A	TC	TCCTTGGTGAAGGTA	C	CC	C	A	CAAA	1212bp	TGAGAGTGAGAG	G	T	CAGCTG	ATCTGATGCTATTCGTTCAAAAGAA	-	no duplication	AGAAAGTGATA	-	GAGCTGAGCT
301014	Bico Branco	A	A	TC	TCCTTGGTGAAGGTA	A	TG	C	C	CAAA	1212bp	-	G	G	CAGCTG	ATCTGATGCTATTCGTTCAAAAGAA	-	no duplication	AGAAAGTGATA	TATCTCATCATACCATCA	-
301015	Binulawan	A	A	TC	TCCTTGGTGAAGGTA	C	TG	C	C	-	-	TGAGAGTGAGAG	G	T	-	-	CTTCCA	no duplication	AGAAAGTGATA	-	GAGCTGAGCT
301016	BJ 1	A	A	TC	TCCTTGGTGAAGGTA	C	CC	C	A	-	1212bp	TGAGAGTGAGAG	G	T	CAGCTG	ATCTGATGCTATTCGTTCAAAAGAA	-	no duplication	AGAAAGTGATA	-	GAGCTGAGCT
301018	Blue Rose	T	A	TC	TCCTTGGTGAAGGTA	C	TG	C	C	CAAA	1212bp	-	G	G	CAGCTG	ATCTGATGCTATTCGTTCAAAAGAA	-	no duplication	-	TATCTCATCATACCATCA	-
301019	Byakkoku Y 5006 Seln	A	A	TC	TCCTTGGTGAAGGTA	C	CC	C	C	-	-	TGAGAGTGAGAG	G	T	-	-	-	no duplication	-	TATCTCATCATACCATCA	GAGCTGAGCT
301020	Caawa/Fortuna 6-103-15	T	A	TC	ATGTATATATACT	A	TG	C	C	CAAA	-	-	G	G	CAGCTG	ATCTGATGCTATTCGTTCAAAAGAA	-	no duplication	-	TATCTCATCATACCATCA	-
301021	Canella De Ferro	T	A	TC	ATGTATATATACT	A	TG	C	C	CAAA	-	-	G	G	-	-	-	no duplication	-	TATCTCATCATACCATCA	-
301023	Carolina Gold 12033	T	A	TC	TCCTTGGTGAAGGTA/ATGTATATATACT	A	TG	C	C	CAAA/-	1212bp	-/TGAGAGTGAGAG	G	G/T	CAGCTG/-	ATCTGATGCTATTCGTTCAAAAGAA/-	-	no duplication	AGAAAGTGATA/-	TATCTCATCATACCATCA/-	-/GAGCTGAGCT
301024	Carolina Gold Sel	T	A	TC	ATGTATATATACT	A	TG	C	C	CAAA	1212bp	-	G	G	CAGCTG	ATCTGATGCTATTCGTTCAAAAGAA	-	no duplication	-	TATCTCATCATACCATCA	-
301025	NSFTV27	T	A	TC	ATGTATATATACT	A	TG	C	A	CAAA	-	-	G	G	CAGCTG	ATCTGATGCTATTCGTTCAAAAGAA	-	no duplication	-	TATCTCATCATACCATCA	-
301027	Chau	T	A	TC	TCCTTGGTGAAGGTA	C	CC	C	C	-	-	-	-	T	-	-	-	no duplication	AGAAAGTGATA	-	GAGCTGAGCT
301028	Chiem Chanh	A	A	TC	TCCTTGGTGAAGGTA	C	CC	C	C	-	1212bp	TGAGAGTGAGAG	G	T	-	-	-	no duplication	AGAAAGTGATA	-	GAGCTGAGCT
301029	Chinese	T	A	TC	TCCTTGGTGAAGGTA	C	TG	C	C	CAAA	-	TGAGAGTGAGAG	G	G	CAGCTG	ATCTGATGCTATTCGTTCAAAAGAA	CTTCCA	no duplication	AGAAAGTGATA	TATCTCATCATACCATCA	-
301030	Chodongji	T	A	TC	TCCTTGGTGAAGGTA	C	TG	C	C	CAAA	-	-	G	G	CAGCTG	ATCTGATGCTATTCGTTCAAAAGAA	CTTCCA	no duplication	AGAAAGTGATA	TATCTCATCATACCATCA	-
301031	Chuan 4	A	A	TC	TCCTTGGTGAAGGTA	C	CC	C	C	CAAA	1212bp	TGAGAGTGAGAG	G	T	CAGCTG	ATCTGATGCTATTCGTTCAAAAGAA	-	no duplication	AGAAAGTGATA	-	GAGCTGAGCT
301035	Cuba 65	T	A	TC	TCCTTGGTGAAGGTA	C	TG	C	C	CAAA	1212bp	-	G	G	CAGCTG	ATCTGATGCTATTCGTTCAAAAGAA	CTTCCA	no duplication	-	TATCTCATCATACCATCA	-
301037	NSFTV39	A	A	TC	TCCTTGGTGAAGGTA	C	CC	C	C	-	-	TGAGAGTGAGAG	G	G	-	-	-	no duplication	AGAAAGTGATA	TATCTCATCATACCATCA	GAGCTGAGCT
301040	Dee Geo Woo Gen	A	A	TC	TCCTTGGTGAAGGTA	C	CC	C	C	-	-	TGAGAGTGAGAG	G	T	-	-	-	no duplication	AGAAAGTGATA	-	GAGCTGAGCT
301041	Dhala Shaitta	A	A	TC	TCCTTGGTGAAGGTA	C	CC	C	C	CAAA	1212bp	TGAGAGTGAGAG	G	T	-	-	-	no duplication	AGAAAGTGATA	TATCTCATCATACCATCA	GAGCTGAGCT
301042	Dom Sufid	T	A	TC	TCCTTGGTGAAGGTA	A	TG	C	C	CAAA	1212bp	TGAGAGTGAGAG	G	G	CAGCTG	ATCTGATGCTATTCGTTCAAAAGAA	-	no duplication	AGAAAGTGATA	-	-
301045	DV85	A	A	TC	TCCTTGGTGAAGGTA	C	CC	C	A	CAAA	1212bp	TGAGAGTGAGAG	G	T	CAGCTG	ATCTGATGCTATTCGTTCAAAAGAA	-	no duplication	AGAAAGTGATA	-	GAGCTGAGCT
301047	Early Wataribune	T	A	TC	TCCTTGGTGAAGGTA	C	TG	C	C	CAAA	-	-	G	G	CAGCTG	ATCTGATGCTATTCGTTCAAAAGAA	CTTCCA	no duplication	AGAAAGTGATA	TATCTCATCATACCATCA	-
301049	Firooz	A	A	TC	TCCTTGGTGAAGGTA	A	TG	C	C	CAAA	1212bp	TGAGAGTGAGAG	G	G	CAGCTG	ATCTGATGCTATTCGTTCAAAAGAA	-	no duplication	AGAAAGTGATA	TATCTCATCATACCATCA	-
301051	Gerdeh	T	A	TC	TCCTTGGTGAAGGTA	C	TG	C	C	CAAA	1212bp	TGAGAGTGAGAG	G	G	CAGCTG	ATCTGATGCTATTCGTTCAAAAGAA	-	no duplication	AGAAAGTGATA	-	-
301052	Geumobyeo	T	A	TC	TCCTTGGTGAAGGTA	C	TG	C	C	CAAA	-	-	G	G	CAGCTG	ATCTGATGCTATTCGTTCAAAAGAA	CTTCCA	no duplication	AGAAAGTGATA	TATCTCATCATACCATCA	-
301053	NSFTV57	A	A	TC	TCCTTGGTGAAGGTA	C	CC	C	C	-	-	TGAGAGTGAGAG	-	T	CAGCTG	-	-	no duplication	AGAAAGTGATA	-	GAGCTGAGCT
301054	Ghati Kamma Nangarhar	T	A	TC	ATGTATATATACT	C	CC	C	C	CAAA	-	TGAGAGTGAGAG	G	G	CAGCTG	ATCTGATGCTATTCGTTCAAAAGAA	-	no duplication	-	TATCTCATCATACCATCA	-
301055	Gogo Lempuk	T	A	TC	ATGTATATATACT	C	CC	C	C	CAAA	-	TGAGAGTGAGAG	G	G	CAGCTG	ATCTGATGCTATTCGTTCAAAAGAA	-	no duplication	-	TATCTCATCATACCATCA	-
301057	Guan-Yin-Tsan	A	A	TC	TCCTTGGTGAAGGTA	C	CC	C	C	-	-	TGAGAGTGAGAG	G	T	CAGCTG	-	-	no duplication	AGAAAGTGATA	TATCTCATCATACCATCA	GAGCTGAGCT
301386	Gyehwa 3	T	A	TC	TCCTTGGTGAAGGTA	C	TG	C	C	CAAA	-	-	G	G	CAGCTG	ATCTGATGCTATTCGTTCAAAAGAA	CTTCCA	no duplication	AGAAAGTGATA	TATCTCATCATACCATCA	-
301387	Haginomae Mochi	T	A	TC	TCCTTGGTGAAGGTA	C	TG	C	C	CAAA	-	-	G	G	CAGCTG	ATCTGATGCTATTCGTTCAAAAGAA	CTTCCA	no duplication	-	TATCTCATCATACCATCA	-
301062	IAC 25	T	A	TC	ATGTATATATACT	A	TG	C	C	CAAA	1212bp	-	G	G	CAGCTG	ATCTGATGCTATTCGTTCAAAAGAA	-	no duplication	-	TATCTCATCATACCATCA	-
301063	Iguape Cateto	T	A	TC	ATGTATATATACT	A	TG	C	C	CAAA	1212bp	-	G	G	CAGCTG	ATCTGATGCTATTCGTTCAAAAGAA	-	no duplication	-	TATCTCATCATACCATCA	-
301064	IR 36	A	A	TC	TCCTTGGTGAAGGTA	C	CC	C	C	CAAA	1212bp	-	G	T	-	-	-	no duplication	AGAAAGTGATA	-	GAGCTGAGCT
301065	IR 8	T/A	A	TC	TCCTTGGTGAAGGTA/ATGTATATATACT	C/A	TG/CC	C	C/A	-	1212bp	-/TGAGAGTGAGAG	G	T	CAGCTG/-	ATCTGATGCTATTCGTTCAAAAGAA/-	-	no duplication	AGAAAGTGATA/-	TATCTCATCATACCATCA/-	-/GAGCTGAGCT
301066	IRAT 177	T	A	TC	ATGTATATATACT	A	TG	C	A	CAAA	1212bp	TGAGAGTGAGAG	G	G	CAGCTG	ATCTGATGCTATTCGTTCAAAAGAA	-	no duplication	-	TATCTCATCATACCATCA	-
301067	IRGA 409	T	A	TC	TCCTTGGTGAAGGTA	A	TG	C	C	-	1212bp	TGAGAGTGAGAG	G	T	-	-	-	duplication	-	TATCTCATCATACCATCA	GAGCTGAGCT
301068	Jambu	T	A	TC	ATGTATATATACT	A	TG	C	C	CAAA	-	TGAGAGTGAGAG	G	G	CAGCTG	ATCTGATGCTATTCGTTCAAAAGAA	-	no duplication	-	TATCTCATCATACCATCA	GAGCTGAGCT
301069	Jaya	A	A	TC	TCCTTGGTGAAGGTA	A	TG	C	C	-	-	TGAGAGTGAGAG	G	T	-	-	CTTCCA/-	no duplication	AGAAAGTGATA	-	GAGCTGAGCT
301070	JC149	A	A	TC	TCCTTGGTGAAGGTA	C	CC	C	C	-	-	TGAGAGTGAGAG	G	T	CAGCTG	-	-	no duplication	AGAAAGTGATA	-	GAGCTGAGCT
301071	Jhona 349	A	A	TC	TCCTTGGTGAAGGTA	C	TG	C	A	CAAA	1212bp	TGAGAGTGAGAG	G	T	CAGCTG	ATCTGATGCTATTCGTTCAAAAGAA	-	no duplication	AGAAAGTGATA	-	GAGCTGAGCT
301074	Kalamkati	A	A	TC	TCCTTGGTGAAGGTA	C	TG	C	C	CAAA	-	TGAGAGTGAGAG	-	T	-	-	-	no duplication	AGAAAGTGATA	-	GAGCTGAGCT
301075	Kamenoo	T	A	TC	TCCTTGGTGAAGGTA	C	TG	C	C	CAAA	-	-	G	G	CAGCTG	ATCTGATGCTATTCGTTCAAAAGAA	CTTCCA	no duplication	AGAAAGTGATA	TATCTCATCATACCATCA	-
301076	Kaniranga	T	A	TC	ATGTATATATACT	A	TG	C	C	CAAA	-	TGAGAGTGAGAG	G	G	CAGCTG	ATCTGATGCTATTCGTTCAAAAGAA	-	no duplication	-	TATCTCATCATACCATCA	GAGCTGAGCT
301077	Kasalath	A	A	TC	TCCTTGGTGAAGGTA	C	CC	C	C	CAAA	1212bp	TGAGAGTGAGAG	-	T	-	-	-	no duplication	AGAAAGTGATA	TATCTCATCATACCATCA	GAGCTGAGCT
301082	Kiang-Chou-Chiu	A	A	TC	TCCTTGGTGAAGGTA	C	CC	C	C	-	-	TGAGAGTGAGAG	-	T	-	-	-	no duplication	AGAAAGTGATA	-	GAGCTGAGCT
301084	Kinastano	T	A	TC	ATGTATATATACT	A	TG	C	C	CAAA	1212bp	-	G	G	CAGCTG	ATCTGATGCTATTCGTTCAAAAGAA	-	no duplication	-	TATCTCATCATACCATCA	-
301085	Kitrana 508	A	A	TC	TCCTTGGTGAAGGTA	A	TG	C	C	CAAA	1212bp	TGAGAGTGAGAG	G	G	CAGCTG	ATCTGATGCTATTCGTTCAAAAGAA	-	no duplication	AGAAAGTGATA	TATCTCATCATACCATCA	-
301086	Koshihikari	T	A	TC	TCCTTGGTGAAGGTA	C	TG	C	C	CAAA	-	-	G	G	CAGCTG	ATCTGATGCTATTCGTTCAAAAGAA	CTTCCA	no duplication	AGAAAGTGATA	TATCTCATCATACCATCA	-
301089	Kun-Min-Tsieh-Hunan	A	A	TC	TCCTTGGTGAAGGTA	C	CC	C	C	-	-	TGAGAGTGAGAG	G	T	-	-	-	no duplication	AGAAAGTGATA	-	GAGCTGAGCT
301091	LAC 23	T	A	TC	ATGTATATATACT	A	TG	C	C	CAAA	1212bp	-	G	G	CAGCTG	ATCTGATGCTATTCGTTCAAAAGAA	-	no duplication	-	TATCTCATCATACCATCA	-
301092	Lacrosse	T	A	TC	TCCTTGGTGAAGGTA/ATGTATATATACT	A	TG	C	C	CAAA	1212bp	TGAGAGTGAGAG	G	G	CAGCTG	ATCTGATGCTATTCGTTCAAAAGAA	-	no duplication	-	TATCTCATCATACCATCA	-
301093	Lemont	T	A	TC	ATGTATATATACT	A	TG	C	C	CAAA	1212bp	-	G	G	CAGCTG	ATCTGATGCTATTCGTTCAAAAGAA	-	duplication	-	TATCTCATCATACCATCA	-
301094	Leung Pratew	A	A	TC	TCCTTGGTGAAGGTA	A	TG	C	C	-	1212bp	-	G	T	-	-	-	no duplication	AGAAAGTGATA	-	GAGCTGAGCT
301096	Mansaku	T	A	TC	TCCTTGGTGAAGGTA	C	TG	C	C	CAAA	1212bp	-	G	G	CAGCTG	ATCTGATGCTATTCGTTCAAAAGAA	-	no duplication	AGAAAGTGATA	TATCTCATCATACCATCA	-
301097	Mehr	A	A	TC	TCCTTGGTGAAGGTA	C	CC	C	C	CAAA	-/1212bp	TGAGAGTGAGAG	G	G	-	-	-	no duplication	AGAAAGTGATA	-	GAGCTGAGCT
301101	MTU9	A	A	TC	TCCTTGGTGAAGGTA	C	TG	C	C	-	1212bp	TGAGAGTGAGAG	G	T	CAGCTG	-	-	no duplication	AGAAAGTGATA	-	GAGCTGAGCT
301102	Mudgo	A	A	TC	TCCTTGGTGAAGGTA	C	CC	C	C	-	-	-	G	T	-	-	-	no duplication	AGAAAGTGATA	-	GAGCTGAGCT
301108	NSFTV116	T	A	TC	ATGTATATATACT	A	TG	C	C	CAAA	1212bp	-	G	G	CAGCTG	ATCTGATGCTATTCGTTCAAAAGAA	-	no duplication	-	TATCTCATCATACCATCA	-
301109	O-Luen-Cheung	A	A	TC	TCCTTGGTGAAGGTA	C	CC	C	C	-	-	TGAGAGTGAGAG	-	T	-	-	-	no duplication	AGAAAGTGATA	-	GAGCTGAGCT
301112	OS6	T	A	TC	ATGTATATATACT	A	TG	C	C	CAAA	1212bp	-	G	G	-	-	-	no duplication	-	TATCTCATCATACCATCA	-
301113	Ostiglia	T	A	TC	TCCTTGGTGAAGGTA	C	TG	C	C	CAAA	-	-	G	G	CAGCTG	ATCTGATGCTATTCGTTCAAAAGAA	CTTCCA	no duplication	-	TATCTCATCATACCATCA	-
301114	Padi Kasalle	T	A	TC	ATGTATATATACT	C	CC	C	C	CAAA	1212bp	TGAGAGTGAGAG	G	G	-	-	CTTCCA	no duplication	-	TATCTCATCATACCATCA	-
301116	Pao-Tou-Hung	A	A	TC	TCCTTGGTGAAGGTA	C	CC	C	C	-	1212bp	TGAGAGTGAGAG	-	T	CAGCTG	-	-	no duplication	AGAAAGTGATA	-	GAGCTGAGCT
301119	Pato De Gallinazo	T	A	TC	TCCTTGGTGAAGGTA	C	TG	C	C	CAAA	1212bp	-	G	G	CAGCTG	ATCTGATGCTATTCGTTCAAAAGAA	CTTCCA	no duplication	-	TATCTCATCATACCATCA	-
301120	Peh-Kuh	A	A	TC	TCCTTGGTGAAGGTA	C	CC	C	C	-	-	TGAGAGTGAGAG	-	T	CAGCTG	-	-	no duplication	AGAAAGTGATA	-	GAGCTGAGCT
301121	Peh-Kuh-Tsao-Tu	A	A	TC	TCCTTGGTGAAGGTA	C	CC	C	C	-	1212bp	TGAGAGTGAGAG	-	T	CAGCTG	-	-	no duplication	AGAAAGTGATA	-	GAGCTGAGCT
301122	Phudugey	A	A	TC	TCCTTGGTGAAGGTA	C	TG	C	C	CAAA	1212bp	-	G	T	CAGCTG	ATCTGATGCTATTCGTTCAAAAGAA	-	no duplication	AGAAAGTGATA	TATCTCATCATACCATCA	GAGCTGAGCT
301124	Rikuto Kemochi	T	A	TC	TCCTTGGTGAAGGTA	C	TG	C	C	CAAA	-	-	G	G	CAGCTG	Not determined	CTTCCA	no duplication	AGAAAGTGATA	TATCTCATCATACCATCA	GAGCTGAGCT
301125	Romeo	T	A	TC	TCCTTGGTGAAGGTA	C	TG	C	C	CAAA	-	-	G	G	CAGCTG	ATCTGATGCTATTCGTTCAAAAGAA	CTTCCA	no duplication	AGAAAGTGATA	TATCTCATCATACCATCA	-
301126	RT 1031-69	T	A	TC	ATGTATATATACT	A	TG	C	C	CAAA	1212bp	-	G	G	CAGCTG	ATCTGATGCTATTCGTTCAAAAGAA	-	no duplication	-	TATCTCATCATACCATCA	-
301130	S4542A3-49B-2B12	A	A	TC	ATGTATATATACT	A	TG	C	C	CAAA	1212bp	-	G	G	CAGCTG	ATCTGATGCTATTCGTTCAAAAGAA	-	duplication	-	TATCTCATCATACCATCA	-
301131	Saturn	T	A	TC	ATGTATATATACT	C	TG	C	C	CAAA	1212bp	-	G	G	CAGCTG	ATCTGATGCTATTCGTTCAAAAGAA	-	no duplication	-	TATCTCATCATACCATCA	-
301133	Shai-Kuh	A	A	TC	TCCTTGGTGAAGGTA	C	CC	C	C	-	-	TGAGAGTGAGAG	G	T	-	-	-	no duplication	AGAAAGTGATA	-	GAGCTGAGCT
301134	Shinriki	T	A	TC	TCCTTGGTGAAGGTA	C	TG	C	C	CAAA	-	-	G	G	CAGCTG	ATCTGATGCTATTCGTTCAAAAGAA	CTTCCA	no duplication	AGAAAGTGATA	TATCTCATCATACCATCA	-
301135	Shoemed	T	A	TC	TCCTTGGTGAAGGTA	C	TG	C	C	CAAA	-	-	G	G	CAGCTG	ATCTGATGCTATTCGTTCAAAAGAA	CTTCCA	no duplication	AGAAAGTGATA	TATCTCATCATACCATCA	-
301138	Sinampaga Selection	T	A	TC	ATGTATATATACT	A	TG	C	C	CAAA	1212bp	-	G	G	CAGCTG	ATCTGATGCTATTCGTTCAAAAGAA	-	no duplication	-	TATCTCATCATACCATCA	-
301141	Sultani	T	A	TC	ATGTATATATACT	C	TG	C	C	CAAA	-/1212bp	-	G	G	CAGCTG	ATCTGATGCTATTCGTTCAAAAGAA	-	no duplication	-	TATCTCATCATACCATCA	-
301142	Suweon	T	A	TC	TCCTTGGTGAAGGTA	C	TG	C	C	CAAA	-	-	G	G	CAGCTG	ATCTGATGCTATTCGTTCAAAAGAA	CTTCCA	no duplication	AGAAAGTGATA	TATCTCATCATACCATCA	-
301143	T 1	A	A	TC	TCCTTGGTGAAGGTA	C	TG	C	A	CAAA	1212bp	TGAGAGTGAGAG	G	T	CAGCTG	ATCTGATGCTATTCGTTCAAAAGAA	-	no duplication	AGAAAGTGATA	TATCTCATCATACCATCA	GAGCTGAGCT
301144	T26	A	A	TC	TCCTTGGTGAAGGTA	C	TG	C	A	CAAA	1212bp	TGAGAGTGAGAG	-	T	-	ATCTGATGCTATTCGTTCAAAAGAA/-	-	no duplication	AGAAAGTGATA	TATCTCATCATACCATCA	GAGCTGAGCT
301146	Ta Mao Tsao	T	A	TC	TCCTTGGTGAAGGTA	C	TG	C	C	CAAA	-	TGAGAGTGAGAG	G	G	CAGCTG	ATCTGATGCTATTCGTTCAAAAGAA	CTTCCA	no duplication	AGAAAGTGATA	TATCTCATCATACCATCA	-
301148	Tainan Iku 487	T/A	A	TC	TCCTTGGTGAAGGTA	C/A	TG/CC	C	C	CAAA/-	-	TGAGAGTGAGAG	G	G/T	-	ATCTGATGCTATTCGTTCAAAAGAA/-	CTTCCA/-	no duplication	AGAAAGTGATA	TATCTCATCATACCATCA	GAGCTGAGCT
301149	Taipei 309	T	A	TC	TCCTTGGTGAAGGTA	C	TG	C	C	CAAA	-	-	G	G	CAGCTG	ATCTGATGCTATTCGTTCAAAAGAA	CTTCCA	no duplication	-	TATCTCATCATACCATCA	-
301151	NSFTV160	A	A	TC	TCCTTGGTGAAGGTA	C	TG	C	C	CAAA	1212bp	TGAGAGTGAGAG	G	T	CAGCTG	ATCTGATGCTATTCGTTCAAAAGAA	-	no duplication	AGAAAGTGATA	-	-
301152	TeQing	T	A	TC	TCCTTGGTGAAGGTA	C	CC	C	C	-	-	TGAGAGTGAGAG	G	T	CAGCTG	-	-	no duplication	AGAAAGTGATA	-	GAGCTGAGCT
301153	TKM6	A	A	TC	TCCTTGGTGAAGGTA	C	CC	C	C	CAAA	1212bp	TGAGAGTGAGAG	G	T	CAGCTG	-	-	no duplication	AGAAAGTGATA	-	GAGCTGAGCT
301154	Taducan	A	A	TC	TCCTTGGTGAAGGTA	C	CC	C	C	-	1212bp	TGAGAGTGAGAG	G	T	-	-	-	no duplication	AGAAAGTGATA	-	GAGCTGAGCT
301156	Trembese	A	A	TC	TCCTTGGTGAAGGTA	C	TG	C	C	CAAA	1212bp	-	G	T	-	-	-	no duplication	AGAAAGTGATA	-	GAGCTGAGCT
301157	Tsipala 421	A	A	TC	TCCTTGGTGAAGGTA	C	TG	C	A	-	1212bp	TGAGAGTGAGAG	G	T	-	-	-	no duplication	AGAAAGTGATA	-	GAGCTGAGCT
301158	B6616A4-22-Bk-5-4	A	A	TC	ATGTATATATACT	C	TG	C	C	CAAA	1212bp	-	G	G	CAGCTG	ATCTGATGCTATTCGTTCAAAAGAA	-	duplication	-	TATCTCATCATACCATCA	-
301159	Vary Vato 462	A	A	TC	TCCTTGGTGAAGGTA	C	TG	C	A	-	1212bp	TGAGAGTGAGAG	G	G	CAGCTG	-	-	no duplication	AGAAAGTGATA	-	-
301160	WC 6	A	A	TC	ATGTATATATACT	C	TG	C	C	CAAA	1212bp	-	G	G	CAGCTG	ATCTGATGCTATTCGTTCAAAAGAA	-	no duplication	-	TATCTCATCATACCATCA	-
301161	Wells	A	A	TC	ATGTATATATACT	C	CC	C	C	CAAA	1212bp	-	G	G/T	-	-	-	no duplication	-	TATCTCATCATACCATCA	-
301167	583	A	A	TC	ATGTATATATACT	C	TG	C	C	CAAA	1212bp	-	G	G	CAGCTG	ATCTGATGCTATTCGTTCAAAAGAA	-	no duplication	-	TATCTCATCATACCATCA	-
301169	ARC 6578	A	A	TC	TCCTTGGTGAAGGTA	C	CC	C	C	CAAA	1212bp	TGAGAGTGAGAG	G	T	-	-	-	no duplication	AGAAAGTGATA	-	GAGCTGAGCT
301171	Benllok	T	A	TC	TCCTTGGTGAAGGTA	C	TG	C	C	CAAA	-	-	G	G	CAGCTG	ATCTGATGCTATTCGTTCAAAAGAA	CTTCCA	no duplication	AGAAAGTGATA	TATCTCATCATACCATCA	-
301177	Bul Zo	T	A	TC	TCCTTGGTGAAGGTA	C	TG	C	C	CAAA	-	-	G	G	CAGCTG	ATCTGATGCTATTCGTTCAAAAGAA	CTTCCA	no duplication	AGAAAGTGATA	TATCTCATCATACCATCA	-
301178	C57-5043	A	A	TC	TCCTTGGTGAAGGTA/ATGTATATATACT	C	TG	C	C	CAAA	1212bp	-	G	G	CAGCTG	ATCTGATGCTATTCGTTCAAAAGAA	CTTCCA	duplication	-	TATCTCATCATACCATCA	-
301180	Criollo La Fria	A	A	TC	TCCTTGGTGAAGGTA	C	TG	C	C	CAAA	-	TGAGAGTGAGAG	-	T	CAGCTG	-	-	no duplication	AGAAAGTGATA	-	GAGCTGAGCT
301191	P 737	A	A	TC	TCCTTGGTGAAGGTA	C	TG	C	A	CAAA	1212bp	TGAGAGTGAGAG	G	T	CAGCTG	ATCTGATGCTATTCGTTCAAAAGAA	-	no duplication	AGAAAGTGATA	-	GAGCTGAGCT
301193	Pratao	A	A	TC	TCCTTGGTGAAGGTA/ATGTATATATACT	C/A	CC	C	C	CAAA	1212bp	-/TGAGAGTGAGAG	G	G/T	CAGCTG	ATCTGATGCTATTCGTTCAAAAGAA	-	no duplication	AGAAAGTGATA/-	TATCTCATCATACCATCA/-	-/GAGCTGAGCT
301194	Radin Ebos 33	A	A	TC	TCCTTGGTGAAGGTA	C	CC	C	C	-	-	TGAGAGTGAGAG	G	T	CAGCTG	-	-	no duplication	AGAAAGTGATA	-	GAGCTGAGCT
301196	Rinaldo Bersani	T	A	TC	TCCTTGGTGAAGGTA	C	TG	C	C	CAAA	1212bp	-	G	G	CAGCTG	ATCTGATGCTATTCGTTCAAAAGAA	CTTCCA	no duplication	-	TATCTCATCATACCATCA	GAGCTGAGCT
301197	Rojofotsy 738	A	A	TC	TCCTTGGTGAAGGTA	C	TG	C	A	-	1212bp	TGAGAGTGAGAG	G	G	CAGCTG	-	-	no duplication	AGAAAGTGATA	-	-
301199	SLO 17	A	A	TC	TCCTTGGTGAAGGTA	C	CC	C	C	-	1212bp	TGAGAGTGAGAG	-	T	-	-	-	no duplication	AGAAAGTGATA	TATCTCATCATACCATCA	GAGCTGAGCT
301200	Tchibanga	A	A	TC	TCCTTGGTGAAGGTA	C	CC	C	C	-	-	TGAGAGTGAGAG	-	T	-	-	-	no duplication	AGAAAGTGATA	-	GAGCTGAGCT
301202	Tokyo Shino Mochi	A	A	TC	TCCTTGGTGAAGGTA	C	TG	C	C	Not determined	1212bp	TGAGAGTGAGAG	G	T	-	-	-	no duplication	AGAAAGTGATA	-	GAGCTGAGCT
301206	WC 4443	A	A	TC	TCCTTGGTGAAGGTA	C	TG	C	C	CAAA	1212bp	-	G	T	-	-	-	no duplication	AGAAAGTGATA	-	GAGCTGAGCT
301208	YRL-1	A	A	TC	TCCTTGGTGAAGGTA	C	TG	C	C	CAAA	1212bp	-	G	G	CAGCTG	ATCTGATGCTATTCGTTCAAAAGAA	-	duplication	-	TATCTCATCATACCATCA	-
301209	PI 298967-1	T	A	TC	ATGTATATATACT	C	TG	C	C	CAAA	1212bp	-	G	G	CAGCTG	ATCTGATGCTATTCGTTCAAAAGAA	CTTCCA	duplication	-	TATCTCATCATACCATCA	-
301212	Sadri Belyi	T	A	TC	TCCTTGGTGAAGGTA	C	TG	C	C	CAAA	1212bp	TGAGAGTGAGAG	G	G	CAGCTG	ATCTGATGCTATTCGTTCAAAAGAA	-	no duplication	AGAAAGTGATA	-	-
301213	Paraiba Chines Nova	A	A	TC	TCCTTGGTGAAGGTA	C	CC	C	C	-	1212bp	TGAGAGTGAGAG	-	T	-	-	-	no duplication	AGAAAGTGATA	-	GAGCTGAGCT
301215	Karabaschak	A	A	TC	TCCTTGGTGAAGGTA	A	TG	C	C	CAAA	-	-	G	G	CAGCTG	ATCTGATGCTATTCGTTCAAAAGAA	CTTCCA	no duplication	AGAAAGTGATA	TATCTCATCATACCATCA	-
301218	Riz Local	A	A	TC	TCCTTGGTGAAGGTA	A	TG	C	C	CAAA	-	TGAGAGTGAGAG	G	G	CAGCTG	-	-	no duplication	AGAAAGTGATA	-	GAGCTGAGCT
301219	CA 902/B/2/1	A	A	TC	TCCTTGGTGAAGGTA	C	CC	C	A	CAAA	1212bp	TGAGAGTGAGAG	G	T	CAGCTG	ATCTGATGCTATTCGTTCAAAAGAA	-	no duplication	AGAAAGTGATA	-	-
301223	Sung Liao 2	T	A	TC	TCCTTGGTGAAGGTA	A	TG	C	C	CAAA	-	-	G	G	CAGCTG	ATCTGATGCTATTCGTTCAAAAGAA	CTTCCA	no duplication	AGAAAGTGATA	TATCTCATCATACCATCA	-
301224	Aijiaonante	T	A	TC	TCCTTGGTGAAGGTA	C	CC	C	C	-	-	TGAGAGTGAGAG	-	T	-	-	-	no duplication	AGAAAGTGATA	-	GAGCTGAGCT
301225	Sze Guen Zim	A	A	TC	TCCTTGGTGAAGGTA	C	CC	C	C	-	-	TGAGAGTGAGAG	-	T	CAGCTG	-	-	no duplication	AGAAAGTGATA	-	GAGCTGAGCT
301226	WC 521	A	A	TC	TCCTTGGTGAAGGTA	C	TG	C	C	CAAA	-	TGAGAGTGAGAG	G	G/T	CAGCTG	ATCTGATGCTATTCGTTCAAAAGAA	CTTCCA	no duplication	AGAAAGTGATA	TATCTCATCATACCATCA	-
301227	Estrela	T	A	TC	TCCTTGGTGAAGGTA	C	TG	C	C	CAAA	1212bp	-	G	G	CAGCTG	ATCTGATGCTATTCGTTCAAAAGAA	CTTCCA	no duplication	AGAAAGTGATA/-	TATCTCATCATACCATCA	-/GAGCTGAGCT
301229	WAB 502-13-4-1	A	A	TC	ATGTATATATACT	C	TG	C	C	CAAA	-	-	G	G	CAGCTG	ATCTGATGCTATTCGTTCAAAAGAA	-	no duplication	-	TATCTCATCATACCATCA	-
301230	WAB 501-11-5-1	A	A	TC	ATGTATATATACT	C	TG	C	C	CAAA	-	-	G	G	CAGCTG	ATCTGATGCTATTCGTTCAAAAGAA	-	no duplication	-	TATCTCATCATACCATCA	-
301231	ECIA76-S89-1	A	A	TC	TCCTTGGTGAAGGTA	C	CC	C	C	CAAA	1212bp	TGAGAGTGAGAG	G	T	CAGCTG	-	-	no duplication	AGAAAGTGATA	-	GAGCTGAGCT
301232	27	T	A	TC	ATGTATATATACT	C	TG	C	C	CAAA	1212bp	-	G	T	CAGCTG	ATCTGATGCTATTCGTTCAAAAGAA	-	no duplication	-	TATCTCATCATACCATCA	-
301233	Tropical Rice	T	A	TC	TCCTTGGTGAAGGTA	C	TG	C	C	CAAA	1212bp	-	G	G	CAGCTG	ATCTGATGCTATTCGTTCAAAAGAA	CTTCCA	no duplication	-	TATCTCATCATACCATCA	-
301235	Sab Ini	T	A	TC	TCCTTGGTGAAGGTA	C	TG	C	C	CAAA	-	-	G	G	CAGCTG	ATCTGATGCTATTCGTTCAAAAGAA	CTTCCA	no duplication	AGAAAGTGATA	TATCTCATCATACCATCA	-
301236	Saraya	A	A	TC	TCCTTGGTGAAGGTA	C	CC	C	C	CAAA	1212bp	TGAGAGTGAGAG	G	T	CAGCTG	ATCTGATGCTATTCGTTCAAAAGAA	-	no duplication	AGAAAGTGATA	-	GAGCTGAGCT
301237	Desvauxii	T	A	TC	TCCTTGGTGAAGGTA	C	TG	C	C	CAAA	-	-	G	G	CAGCTG	ATCTGATGCTATTCGTTCAAAAGAA	CTTCCA	no duplication	AGAAAGTGATA	TATCTCATCATACCATCA	-
301238	Caucasica	T	A	TC	TCCTTGGTGAAGGTA	A	TG	C	C	CAAA	-	-	G	G	CAGCTG	ATCTGATGCTATTCGTTCAAAAGAA	CTTCCA	no duplication	AGAAAGTGATA	TATCTCATCATACCATCA	GAGCTGAGCT
301239	Pirinae 69	A	A	TC	TCCTTGGTGAAGGTA	A	TG	C	C	CAAA	-	-	G	G	CAGCTG	ATCTGATGCTATTCGTTCAAAAGAA	CTTCCA	no duplication	AGAAAGTGATA	-	GAGCTGAGCT
301241	H256-76-1-1-1	A	A	TC	ATGTATATATACT	C/A	TG/CC	C	C	CAAA	1212bp	-	G	G	CAGCTG	ATCTGATGCTATTCGTTCAAAAGAA	-	duplication	-	TATCTCATCATACCATCA	GAGCTGAGCT
301242	Djimoron	T	A	TC	TCCTTGGTGAAGGTA	C	TG	C	C	-	1212bp	TGAGAGTGAGAG	G	T	CAGCTG	-	-	no duplication	AGAAAGTGATA	-	GAGCTGAGCT
301243	Guineandao	A	A	TC	TCCTTGGTGAAGGTA	A	TG	C	C	CAAA	1212bp	-	G	T	CAGCTG	ATCTGATGCTATTCGTTCAAAAGAA	-	no duplication	AGAAAGTGATA	TATCTCATCATACCATCA	-
301244	Hon Chim	A	A	TC	TCCTTGGTGAAGGTA	C	TG	C	C	CAAA	-	TGAGAGTGAGAG	G	T	-	-	-	no duplication	AGAAAGTGATA	-	GAGCTGAGCT
301245	Pai Hok Glutinous	T	A	TC	TCCTTGGTGAAGGTA	C	CC	C	C	-	-	TGAGAGTGAGAG	-	T	-	-	-	no duplication	AGAAAGTGATA	-	GAGCTGAGCT
301248	Tia Bura	T	A	TC	ATGTATATATACT	C	TG	C	C	CAAA	1212bp	-	G	G	CAGCTG	ATCTGATGCTATTCGTTCAAAAGAA	CTTCCA	no duplication	-	TATCTCATCATACCATCA	-
301249	Sadri Tor Misri	A	A	TC	TCCTTGGTGAAGGTA	C	TG	C	C	CAAA	-	TGAGAGTGAGAG	G	G	CAGCTG	-	-	no duplication	AGAAAGTGATA	-	GAGCTGAGCT
301251	Shim Balte	A	A	TC	TCCTTGGTGAAGGTA	C	TG	C	A	CAAA	1212bp	TGAGAGTGAGAG	G	T	-	-	-	no duplication	AGAAAGTGATA	TATCTCATCATACCATCA	GAGCTGAGCT
301252	Halwa Gose Red	A	A	TC	TCCTTGGTGAAGGTA	C	CC	C	A	CAAA	1212bp	TGAGAGTGAGAG	G	T	CAGCTG	ATCTGATGCTATTCGTTCAAAAGAA	-	no duplication	-	TATCTCATCATACCATCA	GAGCTGAGCT
301254	Baldo	T	A	TC	TCCTTGGTGAAGGTA	A	TG	C	C	CAAA	1212bp	-	G	G	CAGCTG	ATCTGATGCTATTCGTTCAAAAGAA	-	no duplication	-	TATCTCATCATACCATCA	-
301256	Hiderisirazu	T	A	TC	TCCTTGGTGAAGGTA	C	TG	C	A	CAAA	-	TGAGAGTGAGAG	G	G	CAGCTG	ATCTGATGCTATTCGTTCAAAAGAA	CTTCCA	no duplication	-	TATCTCATCATACCATCA	-
301257	Hatsunishiki	T	A	TC	TCCTTGGTGAAGGTA	A	TG	C	A	CAAA	-	-	G	G	CAGCTG	ATCTGATGCTATTCGTTCAAAAGAA	CTTCCA	no duplication	AGAAAGTGATA	TATCTCATCATACCATCA	-
301258	Vavilovi	A	A	TC	TCCTTGGTGAAGGTA	A	TG	C	C	CAAA	1212bp	-	G	G	CAGCTG	ATCTGATGCTATTCGTTCAAAAGAA	CTTCCA	no duplication	AGAAAGTGATA	TATCTCATCATACCATCA	-
301259	Sundensis	A	A	TC	TCCTTGGTGAAGGTA	A	TG	C	C	CAAA	1212bp	TGAGAGTGAGAG	G	G	CAGCTG	ATCTGATGCTATTCGTTCAAAAGAA	CTTCCA	no duplication	AGAAAGTGATA	-	GAGCTGAGCT
301260	Osogovka	T/A	A	TC	TCCTTGGTGAAGGTA	A	TG	C	C	CAAA	1212bp	-	G	G	CAGCTG	ATCTGATGCTATTCGTTCAAAAGAA	CTTCCA	no duplication	AGAAAGTGATA/-	TATCTCATCATACCATCA	-/GAGCTGAGCT
301261	M. Blatec	A	A	TC	TCCTTGGTGAAGGTA	A	TG	C	C	CAAA	1212bp	-	G	G	CAGCTG	ATCTGATGCTATTCGTTCAAAAGAA	CTTCCA	no duplication	AGAAAGTGATA	TATCTCATCATACCATCA	-
301262	923	A	A	TC	ATGTATATATACT	A	TG	C	C	-	1212bp	TGAGAGTGAGAG	G	T	CAGCTG	-	-	no duplication	AGAAAGTGATA	-	GAGCTGAGCT
301263	Varyla	T	A	TC	ATGTATATATACT	A	TG	C	C	CAAA	1212bp	-	G	G	CAGCTG	ATCTGATGCTATTCGTTCAAAAGAA	-	no duplication	-	TATCTCATCATACCATCA	-
301264	Padi Pagalong	A	A	TC	ATGTATATATACT	C	TG	C	C	CAAA	1212bp	-	G	G/T	CAGCTG	ATCTGATGCTATTCGTTCAAAAGAA	CTTCCA	no duplication	-	TATCTCATCATACCATCA	-
301265	Sri Malaysia Dua	A	A	TC	TCCTTGGTGAAGGTA	A	TG	C	C	CAAA	1212bp	-	G	G	CAGCTG	ATCTGATGCTATTCGTTCAAAAGAA	CTTCCA	no duplication	AGAAAGTGATA	TATCTCATCATACCATCA	-
301268	C1-6-5-3	A	A	TC	TCCTTGGTGAAGGTA	A	TG	C	C	CAAA	1212bp	-	G	G	CAGCTG	ATCTGATGCTATTCGTTCAAAAGAA	CTTCCA	no duplication	AGAAAGTGATA	-	GAGCTGAGCT
301269	Kon Suito	A	A	TC	TCCTTGGTGAAGGTA	A	TG	C	C	CAAA	1212bp	-	G	G	CAGCTG	ATCTGATGCTATTCGTTCAAAAGAA	CTTCCA	no duplication	AGAAAGTGATA	TATCTCATCATACCATCA	-
301270	Saku	A	A	TC	TCCTTGGTGAAGGTA	C	TG	C	C	CAAA	1212bp	-	G	G	CAGCTG	ATCTGATGCTATTCGTTCAAAAGAA	CTTCCA	no duplication	-	TATCTCATCATACCATCA	-
301271	Patna	T	A	TC	TCCTTGGTGAAGGTA	A	TG	C	C	CAAA	1212bp	-	G	G	CAGCTG	ATCTGATGCTATTCGTTCAAAAGAA	-	no duplication	AGAAAGTGATA	TATCTCATCATACCATCA	-
301273	Chibica	T	A	TC	TCCTTGGTGAAGGTA	Not determined	TG	C	C	CAAA	-	-	G	G	CAGCTG	ATCTGATGCTATTCGTTCAAAAGAA	-	no duplication	-	TATCTCATCATACCATCA	-
301274	IR-44595	A	A	TC	TCCTTGGTGAAGGTA	C	TG	C	A	-	1212bp	TGAGAGTGAGAG	G	T	-	-	-	no duplication	AGAAAGTGATA	-	GAGCTGAGCT
301280	Amposta	A	A	TC	ATGTATATATACT	C	TG	C	C	CAAA	1212bp	-	G	G	CAGCTG	ATCTGATGCTATTCGTTCAAAAGAA	-	no duplication	AGAAAGTGATA	-	-
301281	Toploea 70/76	T	A	TC	TCCTTGGTGAAGGTA	A	TG	C	C	CAAA	-	-	G	G	CAGCTG	ATCTGATGCTATTCGTTCAAAAGAA	CTTCCA	no duplication	AGAAAGTGATA	TATCTCATCATACCATCA	-
301283	TOg 7178	A	A	TC	TCCTTGGTGAAGGTA	C	TG	C	C	CAAA	-	TGAGAGTGAGAG	G	G	CAGCTG	-	-	no duplication	AGAAAGTGATA	-	GAGCTGAGCT
301285	Bombilla	A	A	TC	TCCTTGGTGAAGGTA	C/A	TG/CC	C	C	CAAA/-	-	-/TGAGAGTGAGAG	G	G/T	-	ATCTGATGCTATTCGTTCAAAAGAA/-	CTTCCA/-	no duplication	AGAAAGTGATA	TATCTCATCATACCATCA/-	-/GAGCTGAGCT
301286	Dosel	T	A	TC	TCCTTGGTGAAGGTA	C	TG	C	C	CAAA	-	-	G	G	CAGCTG	ATCTGATGCTATTCGTTCAAAAGAA	CTTCCA	no duplication	-	TATCTCATCATACCATCA	GAGCTGAGCT
301287	Bahia	T	A	TC	TCCTTGGTGAAGGTA	A	TG	C	C	CAAA	-	-	G	G	CAGCTG	ATCTGATGCTATTCGTTCAAAAGAA	CTTCCA	no duplication	AGAAAGTGATA	TATCTCATCATACCATCA	GAGCTGAGCT
301288	LD 24	A	A	TC	TCCTTGGTGAAGGTA	C	CC	C	C	CAAA	1212bp	-	G	T	-	-	-	no duplication	AGAAAGTGATA	-	GAGCTGAGCT
301294	519	A	A	TC	TCCTTGGTGAAGGTA	C	CC	C	C	-	-	TGAGAGTGAGAG	G	T	-	-	-	no duplication	AGAAAGTGATA	-	GAGCTGAGCT
301298	Llanero 501	A	A	TC	ATGTATATATACT	C	TG	C	C	CAAA	1212bp	-	G	T	CAGCTG	ATCTGATGCTATTCGTTCAAAAGAA	-	duplication	-	TATCTCATCATACCATCA	-
301299	Manzano	A	A	TC	TCCTTGGTGAAGGTA	C/A	CC	C	C/A	CAAA	1212bp	-/TGAGAGTGAGAG	G	T	-	-	-	no duplication	AGAAAGTGATA/-	TATCTCATCATACCATCA/-	GAGCTGAGCT
301300	R 101	A	A	TC	ATGTATATATACT	A	TG	C	C	CAAA	1212bp	-	G	G	CAGCTG	ATCTGATGCTATTCGTTCAAAAGAA	-	duplication	-	TATCTCATCATACCATCA	-
301301	56-122-23	T	A	TC	TCCTTGGTGAAGGTA	C	TG	C	C	CAAA	-	-	G	G	CAGCTG	ATCTGATGCTATTCGTTCAAAAGAA	CTTCCA	no duplication	AGAAAGTGATA	TATCTCATCATACCATCA	-
301303	BR24	A	A	TC	TCCTTGGTGAAGGTA	C	TG	C	A	CAAA	1212bp	TGAGAGTGAGAG	G	G	CAGCTG	ATCTGATGCTATTCGTTCAAAAGAA	-	no duplication	AGAAAGTGATA	-	GAGCTGAGCT
301304	CTG 1516	A	A	TC	TCCTTGGTGAAGGTA	C	CC	C	A	CAAA	1212bp	TGAGAGTGAGAG	G	T	CAGCTG	ATCTGATGCTATTCGTTCAAAAGAA	-	no duplication	AGAAAGTGATA	-	GAGCTGAGCT
301305	Dawebyan	T	A	TC	TCCTTGGTGAAGGTA	C	TG	C	A	CAAA	-	TGAGAGTGAGAG	G	T	CAGCTG	-	-	no duplication	AGAAAGTGATA	-	GAGCTGAGCT
301306	DD 62	A	A	TC	TCCTTGGTGAAGGTA	C	CC	C	C	CAAA	-	TGAGAGTGAGAG	-	T	-	-	-	no duplication	AGAAAGTGATA	-	GAGCTGAGCT
301307	DJ 123	A	A	TC	TCCTTGGTGAAGGTA	C	CC	C	A	CAAA	-	TGAGAGTGAGAG	-	T	CAGCTG	ATCTGATGCTATTCGTTCAAAAGAA	-	no duplication	AGAAAGTGATA	TATCTCATCATACCATCA	GAGCTGAGCT
301308	DJ 24	A	A	TC	TCCTTGGTGAAGGTA	C	CC	C	C	CAAA	-	TGAGAGTGAGAG	-	T	CAGCTG	ATCTGATGCTATTCGTTCAAAAGAA	-	no duplication	AGAAAGTGATA	-	GAGCTGAGCT
301309	DK 12	A	A	TC	TCCTTGGTGAAGGTA	C	CC	C	C	CAAA	1212bp	TGAGAGTGAGAG	-	T	-	-	-	no duplication	AGAAAGTGATA	-	GAGCTGAGCT
301310	DM 43	A	A	TC	TCCTTGGTGAAGGTA	C	CC	C	A	CAAA	1212bp	TGAGAGTGAGAG	G	T	CAGCTG	ATCTGATGCTATTCGTTCAAAAGAA	-	no duplication	AGAAAGTGATA	-	GAGCTGAGCT
301312	DM 59	A	A	TC	TCCTTGGTGAAGGTA	C	CC	C	A	CAAA	1212bp	TGAGAGTGAGAG	G	T	CAGCTG	ATCTGATGCTATTCGTTCAAAAGAA	-	no duplication	AGAAAGTGATA	-	GAGCTGAGCT
301313	DNJ 140	A	A	TC	TCCTTGGTGAAGGTA	C	CC	C	C	CAAA	1212bp	TGAGAGTGAGAG	G	T	CAGCTG	ATCTGATGCTATTCGTTCAAAAGAA	-	no duplication	AGAAAGTGATA	TATCTCATCATACCATCA	GAGCTGAGCT
301314	DV 123	A	A	TC	TCCTTGGTGAAGGTA	C	CC	C	C	CAAA	1212bp	TGAGAGTGAGAG	-	T	-	-	-	no duplication	AGAAAGTGATA	TATCTCATCATACCATCA	GAGCTGAGCT
301315	EMATA A 16-34	T	A	TC	TCCTTGGTGAAGGTA	C	CC	C	C	CAAA	1212bp	TGAGAGTGAGAG	G	T	-	-	-	no duplication	AGAAAGTGATA	-	GAGCTGAGCT
301316	Ghorbhai	A	A	TC	TCCTTGGTGAAGGTA	C	CC	C	C	CAAA	1212bp	TGAGAGTGAGAG	-	T	-	-	-	no duplication	AGAAAGTGATA	-	GAGCTGAGCT
301317	Goria	A	A	TC	TCCTTGGTGAAGGTA	C	CC	C	C	CAAA	1212bp	TGAGAGTGAGAG	G	T	-	-	-	no duplication	AGAAAGTGATA	TATCTCATCATACCATCA	-
301318	Jamir	A	A	TC	TCCTTGGTGAAGGTA	A	TG	C	A	CAAA	1212bp	TGAGAGTGAGAG	G	T	CAGCTG	ATCTGATGCTATTCGTTCAAAAGAA	-	no duplication	AGAAAGTGATA	-	GAGCTGAGCT
301319	Kachilon	A	A	TC	TCCTTGGTGAAGGTA	C	CC	C	C	CAAA	1212bp	TGAGAGTGAGAG	G	T	-	-	-	no duplication	AGAAAGTGATA	TATCTCATCATACCATCA	-
301322	KPF-16	A	A	TC	TCCTTGGTGAAGGTA	C	CC	C	C	-	-	TGAGAGTGAGAG	G	T	CAGCTG	ATCTGATGCTATTCGTTCAAAAGAA	-	no duplication	AGAAAGTGATA	-	GAGCTGAGCT
301323	Leuang Hawn	T	A	TC	TCCTTGGTGAAGGTA	C	TG	C	C	CAAA	-	-	G	G	CAGCTG	ATCTGATGCTATTCGTTCAAAAGAA	CTTCCA	no duplication	AGAAAGTGATA	TATCTCATCATACCATCA	-
301324	Lomello	T	A	TC	TCCTTGGTGAAGGTA	A	TG	C	C	CAAA	-	-	G	G	CAGCTG	ATCTGATGCTATTCGTTCAAAAGAA	CTTCCA	no duplication	AGAAAGTGATA	TATCTCATCATACCATCA	-
301325	Okshitmayin	A	A	TC	ATGTATATATACT	C	TG	C	C	CAAA	1212bp	-	G	G	CAGCTG	ATCTGATGCTATTCGTTCAAAAGAA	-	no duplication	AGAAAGTGATA	-	-
301326	Paung Malaung	A	A	TC	TCCTTGGTGAAGGTA	C	CC	C	C	CAAA	1212bp	TGAGAGTGAGAG	-	T	-	-	-	no duplication	AGAAAGTGATA	TATCTCATCATACCATCA	GAGCTGAGCT
301327	Sabharaj	A	A	TC	TCCTTGGTGAAGGTA	C	CC	C	C	-	-	TGAGAGTGAGAG	-	T	-	-	-	no duplication	AGAAAGTGATA	-	GAGCTGAGCT
301329	Yodanya	A	A	TC	TCCTTGGTGAAGGTA	C	TG	C	C	-	1212bp	TGAGAGTGAGAG	G	T	CAGCTG	-	-	no duplication	AGAAAGTGATA	-	GAGCTGAGCT
301330	Berenj	A	A	TC	TCCTTGGTGAAGGTA	C	TG	C	C	CAAA	1212bp	TGAGAGTGAGAG	G	G	CAGCTG	ATCTGATGCTATTCGTTCAAAAGAA	-	no duplication	AGAAAGTGATA	-	GAGCTGAGCT
301331	Shirkati	A	A	TC	TCCTTGGTGAAGGTA	C	TG	C	A	CAAA	1212bp	TGAGAGTGAGAG	G	T	CAGCTG	ATCTGATGCTATTCGTTCAAAAGAA	-	no duplication	AGAAAGTGATA	-	GAGCTGAGCT
301332	Cenit	A	A	TC	ATGTATATATACT	C	TG	C	C	CAAA	1212bp	-	G	T	CAGCTG	ATCTGATGCTATTCGTTCAAAAGAA	-	no duplication	-	TATCTCATCATACCATCA	-
301333	Victoria F.A.	A	A	TC	TCCTTGGTGAAGGTA	A	TG	C	C	CAAA	1212bp	-	G	G	CAGCTG	ATCTGATGCTATTCGTTCAAAAGAA	CTTCCA	no duplication	AGAAAGTGATA	TATCTCATCATACCATCA	-
301334	Habiganj Boro 6	A	A	TC	TCCTTGGTGAAGGTA	A	TG	C	C	CAAA	-	TGAGAGTGAGAG	G	G	CAGCTG	ATCTGATGCTATTCGTTCAAAAGAA	-	no duplication	AGAAAGTGATA	-	-
301336	Karkati 87	A	A	TC	TCCTTGGTGAAGGTA	C	TG	C	A	CAAA	1212bp	TGAGAGTGAGAG	G	T	CAGCTG	ATCTGATGCTATTCGTTCAAAAGAA	-	no duplication	AGAAAGTGATA	-	GAGCTGAGCT
301337	Creole	A	A	TC	ATGTATATATACT	A	TG	C	C	CAAA	1212bp	-/TGAGAGTGAGAG	G	G	CAGCTG	ATCTGATGCTATTCGTTCAAAAGAA	-	no duplication	-	TATCTCATCATACCATCA	-
301338	China 1039	T	A	TC	TCCTTGGTGAAGGTA	C	CC	C	C	-	1212bp	TGAGAGTGAGAG	-	T	-	-	-	no duplication	AGAAAGTGATA	-	GAGCTGAGCT
301339	Chang Ch'Sang Hsu Tao	A	A	TC	TCCTTGGTGAAGGTA	C	CC	C	C	-	-	TGAGAGTGAGAG	G	T	-	-	-	no duplication	AGAAAGTGATA	TATCTCATCATACCATCA	GAGCTGAGCT
301340	Ligerito	T	A	TC	ATGTATATATACT	C	TG	C	C	CAAA	1212bp	TGAGAGTGAGAG	G	G	CAGCTG	ATCTGATGCTATTCGTTCAAAAGAA	-	no duplication	-	TATCTCATCATACCATCA	GAGCTGAGCT
301393	Guatemala 1021	A	A	TC	ATGTATATATACT	C	TG	C	C	CAAA	1212bp	Not determined	G	T	CAGCTG	ATCTGATGCTATTCGTTCAAAAGAA	-	no duplication	-	TATCTCATCATACCATCA	-
301341	ARC 10376	A	A	TC	TCCTTGGTGAAGGTA	C	CC	C	C	CAAA	-	TGAGAGTGAGAG	G	T	-	-	-	no duplication	AGAAAGTGATA	-	GAGCTGAGCT
301343	ASD 1	A	A	TC	TCCTTGGTGAAGGTA	C	TG	C	C	CAAA	-/1212bp	-	G	T	-	-	-	no duplication	AGAAAGTGATA	-	GAGCTGAGCT
301344	JC 117	A	A	TC	TCCTTGGTGAAGGTA	C	TG	C	C	CAAA	-	-	G	G	CAGCTG	ATCTGATGCTATTCGTTCAAAAGAA	CTTCCA	no duplication	AGAAAGTGATA	TATCTCATCATACCATCA	-
301345	9524	T	A	TC	TCCTTGGTGAAGGTA	C	CC	C	C	-	-	TGAGAGTGAGAG	-	T	CAGCTG	-	-	no duplication	AGAAAGTGATA	-	GAGCTGAGCT
301346	ARC 10086	A	A	TC	TCCTTGGTGAAGGTA	C	TG	C	A	CAAA	-	TGAGAGTGAGAG	G	T	-	-	-	no duplication	AGAAAGTGATA	-	-
301348	PTB 30	A	A	TC	TCCTTGGTGAAGGTA	C	CC	C	A	CAAA	1212bp	TGAGAGTGAGAG	G	T	CAGCTG	ATCTGATGCTATTCGTTCAAAAGAA	-	no duplication	AGAAAGTGATA	TATCTCATCATACCATCA	GAGCTGAGCT
312015	FR13A	A	A	TC	TCCTTGGTGAAGGTA	A	TG	C	C	CAAA	1212bp	TGAGAGTGAGAG	-	T	-	-	-	no duplication	AGAAAGTGATA	TATCTCATCATACCATCA	GAGCTGAGCT
301351	Rikuto Norin 21	T	A	TC	ATGTATATATACT	C	TG	C	C	CAAA	-	TGAGAGTGAGAG	G	G	CAGCTG	ATCTGATGCTATTCGTTCAAAAGAA	CTTCCA	no duplication	-	TATCTCATCATACCATCA	GAGCTGAGCT
301352	Shirogane	T	A	TC	TCCTTGGTGAAGGTA	A	TG	C	C	CAAA	1212bp	-	G	G	CAGCTG	ATCTGATGCTATTCGTTCAAAAGAA	CTTCCA	no duplication	AGAAAGTGATA	TATCTCATCATACCATCA	-
301353	Kiuki No. 46	T	A	TC	TCCTTGGTGAAGGTA	C	TG	C	C	CAAA	-	-	G	G	CAGCTG	ATCTGATGCTATTCGTTCAAAAGAA	CTTCCA	no duplication	AGAAAGTGATA	TATCTCATCATACCATCA	-
301354	Sanbyang-Daeme	T	A	TC	ATGTATATATACT	C	TG	C	C	CAAA	-	TGAGAGTGAGAG	G	G	CAGCTG	ATCTGATGCTATTCGTTCAAAAGAA	CTTCCA	no duplication	-	TATCTCATCATACCATCA	GAGCTGAGCT
301358	Santhi Sufaid	A	A	TC	TCCTTGGTGAAGGTA	C	CC	C	A	CAAA	1212bp	TGAGAGTGAGAG	G	T	CAGCTG	ATCTGATGCTATTCGTTCAAAAGAA	-	no duplication	AGAAAGTGATA	TATCTCATCATACCATCA	GAGCTGAGCT
301359	Sufaid	A	A	TC	TCCTTGGTGAAGGTA	C	TG	C	A	CAAA	1212bp	TGAGAGTGAGAG	G	T	CAGCTG	ATCTGATGCTATTCGTTCAAAAGAA	-	no duplication	AGAAAGTGATA	TATCTCATCATACCATCA	GAGCTGAGCT
301360	Lambayeque 1	A	A	TC	TCCTTGGTGAAGGTA	C	TG	C	C	CAAA	1212bp	TGAGAGTGAGAG	G	G	CAGCTG	ATCTGATGCTATTCGTTCAAAAGAA	-	no duplication	AGAAAGTGATA	TATCTCATCATACCATCA	-
301361	Breviaristata	T	A	TC	TCCTTGGTGAAGGTA	C	TG	C	C	CAAA	1212bp	-	G	G	CAGCTG	ATCTGATGCTATTCGTTCAAAAGAA	-	no duplication	-	TATCTCATCATACCATCA	GAGCTGAGCT
301362	PR 304	A	A	TC	ATGTATATATACT	A	TG	C	C	CAAA	1212bp	-	G	G	CAGCTG	ATCTGATGCTATTCGTTCAAAAGAA	-	no duplication	-	TATCTCATCATACCATCA	-
301364	Wanica	A	A	TC	ATGTATATATACT	A	TG	C	C	CAAA	1212bp	TGAGAGTGAGAG	G	G	CAGCTG	ATCTGATGCTATTCGTTCAAAAGAA	-	no duplication	-	TATCTCATCATACCATCA	-
301365	Tainan-Iku No. 512	T	A	TC	TCCTTGGTGAAGGTA	A	TG	C	C	CAAA	-	-	G	G	CAGCTG	ATCTGATGCTATTCGTTCAAAAGAA	CTTCCA	no duplication	AGAAAGTGATA	TATCTCATCATACCATCA	-
301366	325	T	A	TC	ATGTATATATACT	C	TG	C	C	CAAA	-	TGAGAGTGAGAG	G	G	CAGCTG	ATCTGATGCTATTCGTTCAAAAGAA	-	no duplication	-	TATCTCATCATACCATCA	GAGCTGAGCT
301367	318	A	A	TC	ATGTATATATACT	A	TG	C	C	CAAA	1212bp	-	G	T	CAGCTG	ATCTGATGCTATTCGTTCAAAAGAA	-	no duplication	-	TATCTCATCATACCATCA	-
301369	Palmyra	A	A	TC	ATGTATATATACT	A	TG	C	C	CAAA	1212bp	-	G	G	CAGCTG	ATCTGATGCTATTCGTTCAAAAGAA	CTTCCA	no duplication	AGAAAGTGATA	TATCTCATCATACCATCA	-
301372	CI 11011	A	A	TC	ATGTATATATACT	C	TG	C	C	CAAA	-	-	G	G/T	CAGCTG	ATCTGATGCTATTCGTTCAAAAGAA	-	no duplication	-	TATCTCATCATACCATCA	-
301374	Della	A	A	TC	ATGTATATATACT	C	TG	C	C	CAAA	1212bp	-	G	G	CAGCTG	ATCTGATGCTATTCGTTCAAAAGAA	-	duplication	-	TATCTCATCATACCATCA	-
301378	OS 6 (WC 10296)	A	A	TC	ATGTATATATACT	C	TG	C	C	CAAA	1212bp	-	G	G	CAGCTG	ATCTGATGCTATTCGTTCAAAAGAA	-	no duplication	-	TATCTCATCATACCATCA	-
301379	Cocodrie	A	A	TC	ATGTATATATACT	A	TG	C	C	CAAA	1212bp	-	G	G	CAGCTG	ATCTGATGCTATTCGTTCAAAAGAA	-	duplication	-	TATCTCATCATACCATCA	-
301380	Cybonnet	A	A	TC	ATGTATATATACT	A	TG	C	C	CAAA	1212bp	TGAGAGTGAGAG	G	G	CAGCTG	ATCTGATGCTATTCGTTCAAAAGAA	-	duplication	-	TATCTCATCATACCATCA	-
301416	RT0034	A	A	TC	TCCTTGGTGAAGGTA	A	TG	C	C	CAAA	1212bp	TGAGAGTGAGAG	G	T	-	-	-	duplication	-	TATCTCATCATACCATCA	GAGCTGAGCT
301404	Pecos	T	A	TC	TCCTTGGTGAAGGTA	A	TG	C	C	CAAA	1212bp	-	G	G	CAGCTG	ATCTGATGCTATTCGTTCAAAAGAA	CTTCCA	no duplication	-	TATCTCATCATACCATCA	-
301405	Rosemont	A	A	TC	ATGTATATATACT	C	TG	C	C	CAAA	1212bp	-	G	G	CAGCTG	ATCTGATGCTATTCGTTCAAAAGAA	-	duplication	-	TATCTCATCATACCATCA	-
301406	Jasmine85	A	A	TC	TCCTTGGTGAAGGTA	C	TG	C	C	CAAA	1212bp	TGAGAGTGAGAG	G	T	-	-	-	no duplication	AGAAAGTGATA	-	GAGCTGAGCT
301402	LaGrue	A	A	TC	ATGTATATATACT	C	TG	C	C	CAAA	1212bp	-	G	G	CAGCTG	ATCTGATGCTATTCGTTCAAAAGAA	-	duplication	-	TATCTCATCATACCATCA	-
301418	Bengal	A	A	TC	ATGTATATATACT	C	TG	C	C	CAAA	1212bp	-	G	G	CAGCTG	ATCTGATGCTATTCGTTCAAAAGAA	-	no duplication	-	TATCTCATCATACCATCA	-
301407	Shufeng 121-1655	A	A	TC	TCCTTGGTGAAGGTA	A	TG	C	C	CAAA	1212bp	TGAGAGTGAGAG	-	T	-	-	-	no duplication	AGAAAGTGATA	-	GAGCTGAGCT
301408	Kaybonnet	A	A	TC	ATGTATATATACT	A	TG	C	C	CAAA	1212bp	TGAGAGTGAGAG	G	G	CAGCTG	ATCTGATGCTATTCGTTCAAAAGAA	-	duplication	-	TATCTCATCATACCATCA	-
301419	Katy	A	A	TC	ATGTATATATACT	A	TG	C	C	CAAA	1212bp	TGAGAGTGAGAG	G	G	CAGCTG	ATCTGATGCTATTCGTTCAAAAGAA	-	duplication	-	TATCTCATCATACCATCA	-
301420	C101A51	A	A	TC	TCCTTGGTGAAGGTA	C	CC	C	C	-	-	TGAGAGTGAGAG	G	T	-	-	-	no duplication	AGAAAGTGATA	-	GAGCTGAGCT
301421	Early	A	A	TC	TCCTTGGTGAAGGTA	C	TG	C	C	CAAA	1212bp	-	G	G	CAGCTG	ATCTGATGCTATTCGTTCAAAAGAA	-	duplication	-	TATCTCATCATACCATCA	-
301409	Jefferson	A	A	TC	ATGTATATATACT	A	TG	C	C	CAAA	1212bp	-	G	G	CAGCTG	ATCTGATGCTATTCGTTCAAAAGAA	-	no duplication	-	TATCTCATCATACCATCA	-
301410	Panda	A	A	TC	TCCTTGGTGAAGGTA	C	TG	C	C	CAAA	-	-	G	G/T	CAGCTG	ATCTGATGCTATTCGTTCAAAAGAA	CTTCCA	duplication	-	TATCTCATCATACCATCA	-
301411	Saber	T	A	TC	ATGTATATATACT	C	CC	C	C	CAAA	1212bp	-	G	G	CAGCTG	ATCTGATGCTATTCGTTCAAAAGAA	-	duplication	-	TATCTCATCATACCATCA	-
301414	Jing 185-7	A	A	TC	TCCTTGGTGAAGGTA	C	TG	C	C	CAAA	1212bp	TGAGAGTGAGAG	G	T	-	-	-	no duplication	AGAAAGTGATA	-	GAGCTGAGCT
301415	Rondo (4484-1693)	A	A	TC	TCCTTGGTGAAGGTA	A	TG	C	C	CAAA	1212bp	-	-	T	-	-	-	no duplication	AGAAAGTGATA	-	GAGCTGAGCT
312008	Zhenshan 97B	T	A	TC	TCCTTGGTGAAGGTA	C	CC	C	C	-	-	TGAGAGTGAGAG	-	T	-	-	-	no duplication	AGAAAGTGATA	-	GAGCTGAGCT
312013	Cypress	A	A	TC	TCCTTGGTGAAGGTA	C	CC	C	C	-	1212bp	TGAGAGTGAGAG	-	T	CAGCTG	-	-	no duplication	AGAAAGTGATA	-	GAGCTGAGCT
aAllele of Nipponbare was designated as allele 1 for easy citation in the study.
