# Supplementary material for: Grain Size Selection Using Novel Functional Markers Targeting 14 Genes in Rice
Source: Rice (N Y). 2020 Sep 9;13:63. doi: 10.1186/s12284-020-00427-y (PMC7481322; doi:10.1186/s12284-020-00427-y)
Supplement: Supplementary file 8 — Additional file 8: Table S5. Information on 123 markers used for QTL analysis of the YYP1/NIP F2 population. [file 12284_2020_427_MOESM8_ESM.xlsx]

## Sheet: Sheet1
Table S5. Information on 123 markers used for QTL analysis of the YYP1/NIP F2 population
Marker Names	Chromosomes	Genetic Distance (cM)	Forward Primers (5'-3')	Reverse Primers (5'-3')	Enzyme Used
Chr1_SSR_1	1	0	GGGGATGAAGGGTAATTTCG	AAGCATGACAGCTGCAAGAC
Chr1_SSR_2	1	15.4	CTACCCGTCACCAACTCACC	ATCCCAACTCTAAGCCACCC
Chr1_SSR_3	1	16.2	AGAAATCCCCGACCACCTC	TCGATTTGGTCGCGATTG
Chr1_InDel_1	1	24.2	CCTTGTGTTGTGAGATTATTG	TTAACCGTGTAGATCCAGTT
Chr1_SSR_4	1	46.5	CTTGTTGCATGGTGCCATGT	TGGAGTTTGAGAGGAGGG
Chr1_SSR_5	1	60.7	CATATGCTAGTGGTGCTAGCG	AAACGTGTGTTAGCCTGTTAGG
Chr1_SSR_6	1	69.5	GGCCGTAGTTTTGCTACTGC	GGAAGCATCATGCAATAGCC
Chr1_InDel_2	1	85.5	GAGTAATTCGATTCCCAAAC	AACATTCAAGATATCCACCA
Chr1_SSR_7	1	114.9	CGAGAAGCTCAAGGTGAACC	ATCCACCTGCTGATCAGCTC
Chr1_SSR_8	1	133	CACTCCCAGTTCAGTACGTC	GTGCCTTACAACTCAACGAC
Chr1_SSR_9	1	144	ATGGGACTCCCGTACTCCTC	CGTCCTCCAGATGGTCCAC
Chr1_SSR_10	1	156.3	CACCCATTTGTCTCTCATTATG	CCACTTTCAGCTACTACCAG
Chr1_SNP_1	1	170.7	CATCAGAGTGATCAATCTTAGTGAATAATT	ATATAATGGACCAAAAAGGAAA	VspI
Chr1_InDel_3	1	176.8	CGCACGGGTTCTTCCAGGTGT	CTCCAGGAGTTCCATGATCGTCAGC
Chr1_SNP_2	1	191.8	TAATTATTTACCACTATAAAATTTAGCCAT	AACACACATCTACACTACCACC	StyI
Chr1_SNP_3	1	211.1	CAAATCATGTATTAGGAGGAGCGGTTCGAT	TTATCCCATTCTTTTTGTGTG	HinfI
Chr2_InDel_1	2	0	GGTGTGGGTTTTGCTTTGCG	CCCTTCTCTTCACGGGGCTT
Chr2_SSR_1	2	35.4	GTCTTATCATCAGAACTGGA	AACAAATTAAACTGCCAAG
GW2_SNP	2	48.9	AAAACCAAAACCTAACACGTGGATACAACA	GGCGGTGAAGATAGATGTACT	NspI
Chr2_SSR_2	2	60.1	ACGTGTGGCTGCTTTTGC	GATCGATGCAGCAGCATATG
Chr2_SSR_3	2	64.9	GATTCCACGTCAGGATCTTC	CTGATTCCACACACTTGTGC
Chr2_SSR_4	2	128.3	TTAATTCCTTGGTCTCAAATG	CTCGTAAAGCCATTCTGTTC
Chr2_SSR_5	2	152.3	CCTCCTCCCACCTCTACTCC	CGGATAGATAGGGGTAGGGC
Chr2_SNP_1	2	223.6	TGCGAGTGAGACCTCCGCGAGGGGCAGACC	AGGACCGTAATTTGCGTCCG	HpaII
Chr2_SNP_2	2	270.1	CCAGATCCAAAAGCTAACTTATCTGAGAAT	CCTCATGCTCTCCACCACAT	HinfI
Chr3_SSR_1	3	0	ACTCGAAATCCTTCTCTATA	CAGCCTGCTAATTTAGTATT
Chr3_SSR_2	3	24.6	CCCAATGGAATATCAGGTGG	CTCTGCACCCTGTTCACATG
Chr3_SSR_3	3	39	CTTTGATAGCGGCTTTGTCC	CATGGGATGAGGGAGTAATG
Chr3_InDel_1	3	59.5	AGTGTTTCACGCAAAATAAG	TTTGGATGAAGATGGAGATT
Chr3_SSR_4	3	75.3	AGTTTCTTGTGTGACGCGTG	GACTAGTCCGGCCGTACATG
Chr3_SSR_5	3	96.4	CAAGGTGGTCGTTGAGGC	CGTTTCTCCGAGAAAAGTCG
GS3_SNP2	3	107.2	CAAACATGAAAACCTTGTCT	AAATAAAACGTGTGATTTAATCGTTAACGGC	HaeIII
Chr3_InDel_2	3	119	ATTCCAATCTCTTTAGCTCTCG	TTTGTAGTTTTCCTCCTCTTCC
Chr3_SSR_6	3	132.1	GACATCGAGAGCGAGGACAG	CCGTCACCTTCTTGAGAAGC
Chr3_SSR_7	3	159.5	AAGAAAGCTCTGCTCCATGC	GAGGAAATTCGCCCTAGTAG
Chr3_InDel_3	3	182.7	CACCAGTAGTTGCCGTGTG	TTCCTCCTGTTCTTCCTCC
Chr3_SNP_1	3	187.6	ATAATAAGTCTGACGTCTGAACTCAATTAA	ATGTATACCAACCAGTCCAAAAC	VspI
Chr3_InDel_4	3	195.3	CTTATGTGGAGGAGGGAGAT	AACAAGAAGTTTAAATTGTGTTT
Chr3_SSR_8	3	214.8	CGTTTATGCAGAACAACCCC	TTGATGAGAGTGAACCAGCG
Chr4_SSR_1	4	0	CCGTTCACAACACTATACAAGC	TGGAACAGATAGGGTGTAAGGG
Chr4_InDel_1	4	20	TGAAGTGTCTGTTGCCCTG	GCATTGTTGTGACTTATTTTATC
Chr4_SSR_2	4	39.3	TTCTTCTCATTTCAATTCGC	AACGAATTCTATTTTGCGTC
Chr4_SSR_3	4	65	GGCTGTTGAGAGGTAGAGAA	CAAAAAGGAATCAATGTGAA
Chr4_SSR_4	4	75.3	AAAAAGAGCATGGGGGCTAC	AATGGGACCAGAAAGCACAC
Chr4_SNP_1	4	103.2	ACTCTTAAAAACTTTTTACTAGAGGGCCAT	ATATCATTTGATTGATATTTCATTA	NdeI
Chr4_SSR_5	4	112.8	GATGAGACACCACGGACATG	TCCGTCTCGACTCTTCCATC
Chr4_SSR_6	4	141.8	TGGGGAAAAACCACAAGCC	GGGCGCATGTGTATTTCTTC
Chr5_SNP_1	5	0	TCAACTTGAAAAGGAATTAGATG	GTAAGTATTTGATATGACAGAAAGCTCCTT	StyI
GS5_InDel	5	7.8	AGAGATAGATAGACTCAGAGGAAAT	AATATATACTTTCAGTGTCATGTATACCC	AluI
GW5_InDel	5	13	TGCGTCGGTCGTTGGAGG	GCGAGCGAGCGTGTGTAGG
Chr5_InDel_1	5	28.8	CAGGTATGCGATCCCTTGAT	TGTAGTGAGCGAGAGCGAGA
Chr5_InDel_2	5	32.7	TACAGAAATCTGCCTGCTAC	TACTTTACTCCCTGACGCTA
Chr5_InDel_3	5	33.6	CTCGCTGTTTACTGACTGG	TTTGATGTACTGCCTGCTCT
Chr5_SSR_1	5	45.9	CACATACTCTGGCTCTCCCG	CTCCGCGAGCTTTAGAAGAG
Chr5_InDel_4	5	66.2	AATTATCTTTGAAACGACCA	GTTTTCACTTACTCCGTCC
Chr5_SSR_2	5	70.1	TTCGATGGGATTGATCGC	AAAAACCGGCTAATCCCTCC
Chr5_InDel_5	5	79.9	ACGCTGTCGGTACCCACTC	GGAAAACACGGCGAAAAAAC
Chr5_InDel_6	5	96.7	GGCTCGACGAGTTTTGATTG	GTGGTGGTTGTGTCCAGTGT
Chr5_SSR_3	5	107.2	GTGCACAGTCACGCAGAAAG	GCCGGTAGATGCAGTATTGC
Chr6_SNP_1	6	0	CGGGTGGCGTCAGAACTTCAACACCAAGTA	GACCTTAGCCTTGCTCAGCTA	ScaI
Chr6_SNP_2	6	40.2	TTGGCTTCTCCTCTCCAAAG	GCTCTTGCTGTTCATGCATCCCATACGGC	HaeIII
Chr6_SSR_1	6	75.5	GGGTGTGAACAAAGACAC	ATCGCAGCAATGCCTCGT
Chr6_InDel_1	6	111.1	GAACCAAAGCCAAATGAGTA	GTGTGAAAAAAAGGTCGAAA
Chr6_SSR_2	6	115.9	CCCTAGTTTTCCAAATGGCC	ATGTGGGAATTTCTAGCCCC
Chr6_SSR_3	6	129.3	CTCAACGCCATGAACCTC	TCCAAACTAGTGGGAACGC
Chr6_InDel_2	6	164.1	ACGGATAAGAATGGACGAAC	TAGAACCAGGGCAAGATGAC
Chr6_InDel_3	6	180.4	CGAGCTCCTCAGCAAAATTC	AAGGGGCAAGACTGCAGATA
Chr7_SNP_1	7	0	TTCGACAACTTACTTCCTTCT	CACATTCTGGAGTACAATTACCAAATATGC	HpaII
Chr7_SSR_1	7	27	TGATGAGAGTTGGTTGCGAG	TCACTAGCTCTGCCCTGACC
Chr7_SNP_2	7	50.5	GGGGTAAATTCTTTCGAATTTTTGACCGCC	GAGTATAAGTAACATGTAACTTGCT	HpaII
Chr7_InDel_1	7	53.1	CAGATGTACACACAACCAAA	ATACCTTCACAAGGACTCAA
Chr7_SSR_2	7	57.9	CTTTCTTAATGAAGCTCCAA	TGTTATGTGAGCCATAATGA
GLW7_InDel	7	69.4	CTCGAGCTCGAGCTCATG	TCCCTTTCAACCTTTTCCA
Chr7_SSR_3	7	73.4	ACAGGGTTCATACCAGCAGG	TACTCTCCCCTCACCCCTTC
GL7_InDel2	7	100	GGACGCGTGAGATGAGATGTG	CTCCCGCTTATTTCAACCCC
Chr7_SSR_4	7	118.7	TGGTTGGACTGAAAAGTCCC	TGGAAGTTTCCTGGCGATAG
Chr7_InDel_2	7	134.3	TTGGTTCTTTTGCTACTGCT	TCGTTTCTTCTTGTTCTTCC
Chr8_InDel_1	8	0	CACCAAACCTCCAATACTCC	GTCACCACCTCTATTATCTCCTT
Chr8_SSR_1	8	11.5	AAGCTATCCATTTTGGATTA	GAAAACTAAAAAGCAGAGGA
Chr8_SNP_1	8	22.9	GCCTCCCTCAACTTCTCCCG	GCCACGTAGCCATGGGGCCCACTCGTCCT	StyI
Chr8_InDel_2	8	44.2	AAGCCATCATCGTACAAACTACT	TCCAAACTCAAACATCTCACTCC
Chr8_SSR_2	8	68	AGATTAGTGCCATGGCAAGG	ACCTCATGTCCAGGTGGAAG
Chr8_InDel_3	8	72.4	GTTGTGACTTGCGAATCTACCTC	ACCATCTCTCTCATCAAGACCAT
Chr8_SSR_3	8	98.4	ACTGCATGATCCTCCTCAGATCC	CCCTCTGATCTCTGATACTCCATCC
Chr8_SSR_4	8	120.3	CTTCCACAAGCTTGGCTAGG	AATGCCATCCCCTACTCATG
Chr8_InDel_4	8	131.2	ATTTCCTGAAATGCAGTAGC	ATTTTCATACGAACAACGGA
Chr8_InDel_5	8	132.5	TATAGATGTTTGAGATTCGTCC	AAATGAACTGGCTAGATTGG
GW8_InDel	8	136.5	GTGCGTGCGTCAACACACAG	TGAGATCCCACTCCATGGCC
Chr9_InDel_1	9	0	CGCTTTTGTGTTTCCTTAGTT	CTTCCCTGTGTTGTTTCTGTC
Chr9_InDel_2	9	2.1	ACTAACTTGTTTTCACTGTCGT	ATAACTTTTTGGAGTCTTCATG
Chr9_SSR_1	9	50.8	GGGGTGTTTTGCTTTCTCTG	CCGTCTCTTGCTAGGGATTC
Chr9_SSR_2	9	65.8	TTGTCAGATTGTCACCAGGG	AAATGCCCCATGCACAAC
Chr9_SSR_3	9	77.6	GACTTCACTGGCACTGGATG	CAACCCCTAATTTCACGCTC
Chr9_SSR_4	9	85	GGATCGGACGTGGCATATG	CAGTTCCGAGCAAGAGTACTC
Chr9_SSR_5	9	95.2	TATATGCCAAGACGGATGGG	GGCCAACGTGTGTATGTCTC
Chr9_SSR_6	9	100.4	TCAACTCAGCATCTCTGTCC	GTAGTGAGCCTAACAATAATC
Chr9_SSR_7	9	102.1	CGATGGTTATCTGTAAACAG	GTGAGTGATCTTCATCAGTG
Chr9_SSR_8	9	118	CTGGCCCTTCACGTTTCAGTG	CTGGTTCTGTATGGGAGCAG
Chr10_InDel_1	10	0	GTCCTCCCTTGGTTCTTTCC	TTGACAAGCCACACACACAG
Chr10_InDel_2	10	15	GACTCACCATGAGAGCGAAT	CTAATGTAACGTGGAGGAAC
Chr10_InDel_3	10	20.3	CGGTTAGAAATAGGTGGGTA	TTCATCTCTCTGTCGTTGGG
Chr10_InDel_4	10	22.5	AAGGAGACAGGAGGCAAACC	AATAGATCCATACGGCGCAG
Chr10_SSR_1	10	53.5	GAGAAGGTATGATAACCAAT	CTCTCAAAGAACTAGGACTC
Chr10_InDel_5	10	78	ATGCAACAAGAACGTACATAC	ACACTTCCAACTCTACCACAC
Chr10_InDel_6	10	92.5	TATGACTGTGATTGTGTGCA	AGTTTTTCAAGTAAGACGGA
Chr10_SNP_1	10	102.3	ATTTCCAACCATGTTATTGTTCTTGGGATC	AGTTATGGCTTCAAGTGGAG	BamHI
Chr10_SSR_2	10	139.3	GCTGCGGCGCTGTTATAC	GACATGCGAACAACGACATC
Chr11_InDel_1	11	0	AAGATTGACGACACCGTTT	TGTTTTGGGTTTGCTACTG
Chr11_InDel_2	11	45.9	CTATGTGATTTGGGATTGTTG	CGTTACTATCATATGCTCTCTG
Chr11_SSR_1	11	97.4	TGGTGAAAGATATTTCAGAC	CAACTTTCTGGCATAAACTA
Chr11_SSR_2	11	102.1	GATTACTGGTTTGCCATTTG	ATTCATGCTTCCTTTCAGTG
Chr11_SSR_3	11	112	GTGTATTTGGTGAAAGCAAC	TTCCCTGTTAAGAGAGAAATC
Chr11_InDel_3	11	133.7	CAGATTAACCTCAGGCAACT	ACCTTTCTTCGAAACACTCA
Chr11_InDel_4	11	166.7	AACAACTCAACCATGTAACGAAC	CGCAATGAACAGTTTTATAGACA
Chr11_InDel_5	11	206.2	GACAGGTTAGTTTGGAGGCT	GCACTGAAGGAAGAGATGAG
Chr11_InDel_6	11	212.2	CACCTCCGCCATCAACTCAT	ACCACCGACCCAAAATCAGT
Chr12_SSR_1	12	0	CTCAAGATGGACGCCAAGA	CAAAAACAGAGCAGATGAC
Chr12_SSR_2	12	15.4	CATATGGTTTTGACAAAGCG	TAGTGCCGATCGATGTAACG
Chr12_InDel_1	12	38.6	AAACATGTAACGATAAATCAAG	ATTCACGAAAACCAGACTAAAC
Chr12_SSR_3	12	48.5	TCACCTCGTTCTCGATCC	CTCGATCCCCTAGCTCTC
Chr12_SSR_4	12	75.9	TCTTGGTGCAGTAGGTGCAC	CGCCAGTGTCGAATATGATG
Chr12_SSR_5	12	87.7	TGCGCAGTATCATCGGCGAG	GGCCGTTGGTTCTAAAATC
Chr12_SSR_6	12	103	GGTGATCCTTTCCCATTTCA	TGCCCTGTTATTTTCTTCTCTC
