# Supplementary material for: Grain Size Selection Using Novel Functional Markers Targeting 14 Genes in Rice
Source: Rice (N Y). 2020 Sep 9;13:63. doi: 10.1186/s12284-020-00427-y (PMC7481322; doi:10.1186/s12284-020-00427-y)
Supplement: Supplementary file 9 — Additional file 9: Table S6. Effects and locations of the QTLs identified from the YYP1/NIP F2 population. [file 12284_2020_427_MOESM9_ESM.xlsx]

## Sheet: Sheet1
Table S6. Effects and locations of the QTLs identified from the YYP1/NIP F2 population.
Trait Name	Chromosomes	Left Marker	Right Marker	LOD	Add	Dom	PVE(%)
Grain length	5	Chr5_InDel_3	Chr5_SSR_1	3.9033	0.1638	-0.125	11.2338
Grain length	8	Chr8_SSR_4	Chr8_InDel_4	4.2609	0.1371	-0.1619	10.519
Grain length	11	Chr11_InDel_3	Chr11_InDel_4	3.5245	-0.1635	-0.1567	13.2494
Grain width	3	Chr3_InDel_4	Chr3_SSR_8	3.3137	-0.0505	0.1133	9.3188
Grain width	5	GS5_InDel	GW5_InDel	10.6914	-0.1336	-0.0157	21.9021
Grain width	5	Chr5_InDel_5	Chr5_InDel_6	3.4209	0.0834	0.004	6.2655
Length to width ratio	2	Chr2_SNP_1	Chr2_SNP_2	3.8376	0.0804	-0.1926	14.6694
Length to width ratio	4	Chr4_SSR_1	Chr4_InDel_1	3.3646	0.0779	-0.0558	5.8284
Length to width ratio	5	GS5_InDel	GW5_InDel	14.3562	0.1751	-0.0194	23.9644
Length to width ratio	10	Chr10_SNP_1	Chr10_SSR_2	3.1114	-0.0665	0.0462	4.2602
Grain weight	2	Chr2_SSR_3	Chr2_SSR_4	4.3769	-1.5717	0.5902	18.2465
